# Supplementary material for: Composition and natural history of the snakes from the Parque Estadual da Serra do Papagaio, southern Minas Gerais, Serra da Mantiqueira, Brazil
Source: Zookeys. 2018 Nov 19;797:117–60. doi: 10.3897/zookeys.797.24549 (PMC6255884; doi:10.3897/zookeys.797.24549)
Supplement: XML Treatment for Chironius bicarinatus [file zookeys.797.24549-treatment1.xml]

<!DOCTYPE tp:taxon-treatment
  PUBLIC "-//TaxonX//DTD Taxonomic Treatment Publishing DTD v0 20100105//EN" "tax-treatment-NSO.dtd">
<tp:taxon-treatment xmlns:tp="http://www.plazi.org/taxpub"><tp:treatment-meta><kwd-group><label>Taxon classification</label><kwd><named-content xmlns:xlink="http://www.w3.org/1999/xlink" content-type="kingdom">Animalia</named-content></kwd><kwd><named-content xmlns:xlink="http://www.w3.org/1999/xlink" content-type="order">Squamata</named-content></kwd><kwd><named-content xmlns:xlink="http://www.w3.org/1999/xlink" content-type="family">Colubridae</named-content></kwd></kwd-group><mixed-citation publication-type="journal"><person-group><name><surname>Menezes</surname><given-names>Frederico de Alcântara</given-names></name><name><surname>Abegg</surname><given-names>Arthur Diesel</given-names></name><name><surname>da Silva</surname><given-names>Bruno Rocha</given-names></name><name><surname>Franco</surname><given-names>Francisco Luís</given-names></name><name><surname>Feio</surname><given-names>Renato Neves</given-names></name></person-group><article-title>Composition and natural history of the snakes from the Parque Estadual <abbrev xmlns:xlink="http://www.w3.org/1999/xlink" xlink:title="disturbed areas" id="ABBRID0E6" xlink:type="simple">da</abbrev> Serra do Papagaio, southern Minas Gerais, Serra <abbrev xmlns:xlink="http://www.w3.org/1999/xlink" xlink:title="disturbed areas" id="ABBRID0EDB" xlink:type="simple">da</abbrev> Mantiqueira, Brazil</article-title><source>Zookeys</source><day>19</day><month>11</month><year>2018</year><volume>797</volume><fpage>117</fpage><lpage>160</lpage><pub-id pub-id-type="doi">10.3897/zookeys.797.24549</pub-id></mixed-citation></tp:treatment-meta><tp:nomenclature><tp:taxon-name><object-id xmlns:xlink="http://www.w3.org/1999/xlink" content-type="arpha" xlink:type="simple">0D8CBAAC-CD35-5A49-9D4B-5E2EEC89A447</object-id>
                <tp:taxon-name-part taxon-name-part-type="genus" reg="Chironius">Chironius</tp:taxon-name-part>
                <tp:taxon-name-part taxon-name-part-type="species" reg="bicarinatus">bicarinatus</tp:taxon-name-part>
              </tp:taxon-name><tp:taxon-authority>(Wied, 1820)</tp:taxon-authority></tp:nomenclature><tp:treatment-sec sec-type="natural history" id="SECID0EG4AG"><title>Natural history notes.</title><p>Medium-sized snake (<italic>n</italic> = 1), diurnal and semi-arboreal (<xref ref-type="bibr" rid="B103">Marques et al. 2001</xref>). An individual was observed on the ground during the day (12:00 h) in March, next to a small fragment of disturbed forest. Upon detecting the observer’s approach, the snake fled into the forest. <xref ref-type="bibr" rid="B153">Sazima and Haddad (1992)</xref> also mention the presence of <italic><tp:taxon-name><tp:taxon-name-part taxon-name-part-type="genus" reg="Chironius">C.</tp:taxon-name-part><tp:taxon-name-part taxon-name-part-type="species" reg="bicarinatus">bicarinatus</tp:taxon-name-part></tp:taxon-name></italic> in fragments of disturbed forests. The diet is specialized in anurans, composed mainly of hylids and leptodactylids (<xref ref-type="bibr" rid="B54">Dixon et al. 1993</xref>). Reproduction is seasonal, with copulation in early autumn and between 4 – 14 eggs laid at the end of winter (Marques et al. 2009, Pontes and Rocha 2008).</p></tp:treatment-sec><tp:treatment-sec sec-type="Altitudinal variation" id="SECID0EF5AG"><title>Altitudinal variation.</title><p>From sea level, from the northern coast of Rio Grande do Sul to Bahia, to a maximum altitude of 1610 m in Campos do Jordão, SP (<xref ref-type="bibr" rid="B22">Bérnils 2009</xref>). In this study, the maximum altitudinal record was 1730 m, in Baependi, MG. <xref ref-type="bibr" rid="B54">Dixon et al. (1993)</xref> cited the species in “<italic>Brazil, Rio de Janeiro, Marombe</italic> [sic], <italic><tp:taxon-name><tp:taxon-name-part taxon-name-part-type="genus" reg="Itatiaia">Itatiaia</tp:taxon-name-part></tp:taxon-name></italic>,” at 1850 m a.s.l.. The Maromba region encompasses altitudes from 500 to 2000 m. Despite several records of this species in elevated areas (above 800 m a.s.l.) (<xref ref-type="bibr" rid="B22">Bérnils 2009</xref>), <italic><tp:taxon-name><tp:taxon-name-part taxon-name-part-type="genus" reg="Chironius">Chironius</tp:taxon-name-part><tp:taxon-name-part taxon-name-part-type="species" reg="bicarinatus">bicarinatus</tp:taxon-name-part></tp:taxon-name></italic> is thought to occupy predominantly plains (<xref ref-type="bibr" rid="B54">Dixon et al. 1993</xref>, <xref ref-type="bibr" rid="B36">Carreira et al. 2005</xref>).</p></tp:treatment-sec><tp:treatment-sec sec-type="distribution" id="SECID0ET6AG"><title>Distribution and habitat.</title><p>Northeast, central-west, southeast and south of Brazil (Bahia, Goiás, Mato Grosso do Sul, Minas Gerais, Espírito Santo, Rio de Janeiro, São Paulo, Paraná, Santa Catarina and Rio Grande do Sul), Argentina, and Uruguay (<xref ref-type="bibr" rid="B22">Bérnils 2009</xref>, <xref ref-type="bibr" rid="B173">Wallach et al. 2014</xref>). This species inhabits all forest formations and open areas such as pampas, cerrado, restingas (<xref ref-type="bibr" rid="B153">Sazima and Haddad 1992</xref>, <xref ref-type="bibr" rid="B54">Dixon et al. 1993</xref>, <xref ref-type="bibr" rid="B36">Carreira et al. 2005</xref>) and rocky fields.</p></tp:treatment-sec><ref-list><ref id="B103"><mixed-citation xmlns:xlink="http://www.w3.org/1999/xlink" xlink:type="simple"><person-group><name name-style="western"><surname>Marques</surname><given-names>OAV</given-names></name><name name-style="western"><surname>Eterovic</surname><given-names>A</given-names></name><name name-style="western"><surname>Sazima</surname><given-names>I</given-names></name></person-group> (<year>2001</year>) <tp:taxon-name><tp:taxon-name-part taxon-name-part-type="suborder">Serpentes</tp:taxon-name-part></tp:taxon-name> da Mata Atlântica: guia ilustrado para a Serra do Mar. Holos Editora, São Paulo.</mixed-citation></ref><ref id="B153"><mixed-citation xmlns:xlink="http://www.w3.org/1999/xlink" xlink:type="simple"><person-group><name name-style="western"><surname>Sazima</surname><given-names>I</given-names></name><name name-style="western"><surname>Haddad</surname><given-names>CFB</given-names></name></person-group> (<year>1992</year>) Répteis da Serra do Japi: notas sobre história natural. In História natural da Serra do Japi: ecologia e preservação de uma área florestal no sudeste do Brasil 28–49.</mixed-citation></ref><ref id="B54"><mixed-citation xmlns:xlink="http://www.w3.org/1999/xlink" xlink:type="simple"><person-group><name name-style="western"><surname>Dixon</surname><given-names>JR</given-names></name><name name-style="western"><surname>Wiest Jr</surname><given-names>JA</given-names></name><name name-style="western"><surname>Cei</surname><given-names>JM</given-names></name></person-group> (<year>1993</year>) Revision of the Neotropical snake genus <italic><tp:taxon-name><tp:taxon-name-part taxon-name-part-type="genus">Chironius</tp:taxon-name-part></tp:taxon-name></italic> Fitizinger (<tp:taxon-name><tp:taxon-name-part taxon-name-part-type="suborder">Serpentes</tp:taxon-name-part></tp:taxon-name>, <tp:taxon-name><tp:taxon-name-part taxon-name-part-type="family">Colubridae</tp:taxon-name-part></tp:taxon-name>). Monografie Museo Regionale di Scienze Naturali di Torino 13: 1279.</mixed-citation></ref><ref id="B22"><mixed-citation xmlns:xlink="http://www.w3.org/1999/xlink" xlink:type="simple"><person-group><name name-style="western"><surname>Bérnils</surname><given-names>RS</given-names></name></person-group> (<year>2009</year>) Composição e Padrões de Distribuição de <tp:taxon-name><tp:taxon-name-part taxon-name-part-type="superfamily">Caenophidia</tp:taxon-name-part></tp:taxon-name> (<tp:taxon-name><tp:taxon-name-part taxon-name-part-type="order">Squamata</tp:taxon-name-part></tp:taxon-name>, <tp:taxon-name><tp:taxon-name-part taxon-name-part-type="suborder">Serpentes</tp:taxon-name-part></tp:taxon-name>) das Serras Atlânticas e Planaltos do Sudeste da América do Sul [master’s thesis]. Rio de Janeiro (RJ): Universidade Federal do Rio de Janeiro.</mixed-citation></ref><ref id="B36"><mixed-citation xmlns:xlink="http://www.w3.org/1999/xlink" xlink:type="simple"><person-group><name name-style="western"><surname>Carreira</surname><given-names>S</given-names></name><name name-style="western"><surname>Meneghel</surname><given-names>M</given-names></name><name name-style="western"><surname>Achaval</surname><given-names>F</given-names></name></person-group> (<year>2005</year>) <source>Reptiles de Uruguay.</source><publisher-name>Facultad de Ciencias</publisher-name>, <publisher-loc>Universidad de La República, Montevideo</publisher-loc>, <size units="page">639 pp</size>.</mixed-citation></ref><ref id="B173"><mixed-citation xmlns:xlink="http://www.w3.org/1999/xlink" xlink:type="simple"><person-group><name name-style="western"><surname>Wallach</surname><given-names>V</given-names></name><name name-style="western"><surname>Williams</surname><given-names>KL</given-names></name><name name-style="western"><surname>Boundy</surname><given-names>J</given-names></name></person-group> (<year>2014</year>) Snakes of the World: A Catalogue of Living and Extinct Species. CRC press, 1237 pp. <ext-link xlink:type="simple" ext-link-type="doi" xlink:href="10.1201/b16901">https://doi.org/10.1201/b16901</ext-link></mixed-citation></ref></ref-list></tp:taxon-treatment>
