# Supplementary material for: Composition and natural history of the snakes from the Parque Estadual da Serra do Papagaio, southern Minas Gerais, Serra da Mantiqueira, Brazil
Source: Zookeys. 2018 Nov 19;797:117–60. doi: 10.3897/zookeys.797.24549 (PMC6255884; doi:10.3897/zookeys.797.24549)
Supplement: XML Treatment for Spilotes pullatus [file zookeys.797.24549-treatment3.xml]

<!DOCTYPE tp:taxon-treatment
  PUBLIC "-//TaxonX//DTD Taxonomic Treatment Publishing DTD v0 20100105//EN" "tax-treatment-NSO.dtd">
<tp:taxon-treatment xmlns:tp="http://www.plazi.org/taxpub"><tp:treatment-meta><kwd-group><label>Taxon classification</label><kwd><named-content xmlns:xlink="http://www.w3.org/1999/xlink" content-type="kingdom">Animalia</named-content></kwd><kwd><named-content xmlns:xlink="http://www.w3.org/1999/xlink" content-type="order">Squamata</named-content></kwd><kwd><named-content xmlns:xlink="http://www.w3.org/1999/xlink" content-type="family">Colubridae</named-content></kwd></kwd-group><mixed-citation publication-type="journal"><person-group><name><surname>Menezes</surname><given-names>Frederico de Alcântara</given-names></name><name><surname>Abegg</surname><given-names>Arthur Diesel</given-names></name><name><surname>da Silva</surname><given-names>Bruno Rocha</given-names></name><name><surname>Franco</surname><given-names>Francisco Luís</given-names></name><name><surname>Feio</surname><given-names>Renato Neves</given-names></name></person-group><article-title>Composition and natural history of the snakes from the Parque Estadual <abbrev xmlns:xlink="http://www.w3.org/1999/xlink" xlink:title="disturbed areas" id="ABBRID0E6" xlink:type="simple">da</abbrev> Serra do Papagaio, southern Minas Gerais, Serra <abbrev xmlns:xlink="http://www.w3.org/1999/xlink" xlink:title="disturbed areas" id="ABBRID0EDB" xlink:type="simple">da</abbrev> Mantiqueira, Brazil</article-title><source>Zookeys</source><day>19</day><month>11</month><year>2018</year><volume>797</volume><fpage>117</fpage><lpage>160</lpage><pub-id pub-id-type="doi">10.3897/zookeys.797.24549</pub-id></mixed-citation></tp:treatment-meta><tp:nomenclature><tp:taxon-name><object-id xmlns:xlink="http://www.w3.org/1999/xlink" content-type="arpha" xlink:type="simple">BB9F9CC3-61BA-5794-89E7-77E4F5B3A2EC</object-id>
                <tp:taxon-name-part taxon-name-part-type="genus" reg="Spilotes">Spilotes</tp:taxon-name-part>
                <tp:taxon-name-part taxon-name-part-type="species" reg="pullatus">pullatus</tp:taxon-name-part>
              </tp:taxon-name><tp:taxon-authority>(Linnaeus, 1758)</tp:taxon-authority></tp:nomenclature><tp:treatment-sec sec-type="natural history" id="SECID0EALBG"><title>Natural history notes.</title><p>A large species (<italic>n</italic> = 1), with semi-arboreal habits, and diurnal activity (<xref ref-type="bibr" rid="B103">Marques et al. 2001</xref>, <xref ref-type="bibr" rid="B104">Marques and Sazima 2004</xref>). Both of our records were made in the same place, during the day (12:00 and 12:10 h), in September and October, respectively, indicating that it may be the same individual. On both occasions, the individuals were on the ground, in a forest area. The diet is mainly composed of mammals (<xref ref-type="bibr" rid="B108">Marques et al. 2014</xref>), but <italic><tp:taxon-name><tp:taxon-name-part taxon-name-part-type="genus" reg="Spilotes">S.</tp:taxon-name-part><tp:taxon-name-part taxon-name-part-type="species" reg="pullatus">pullatus</tp:taxon-name-part></tp:taxon-name></italic> also feeds on lizards, birds and their eggs, and anurans (<xref ref-type="bibr" rid="B110">Martins and Oliveira 1998</xref>, <xref ref-type="bibr" rid="B104">Marques and Sazima 2004</xref>, Bernarde and Abe 2006). This species lays five to twelve eggs (<xref ref-type="bibr" rid="B8">Amaral 1930</xref>, <xref ref-type="bibr" rid="B108">Marques et al. 2014</xref>). No defensive behavior was observed for this species.</p></tp:treatment-sec><tp:treatment-sec sec-type="Altitudinal variation" id="SECID0EPMBG"><title>Altitudinal variation.</title><p>In Brazil, range spans at minimum of sea level from the coast of Santa Catarina to Bahia to a maximum of 1100 m a.s.l., Brasília, Federal District (<xref ref-type="bibr" rid="B22">Bérnils 2009</xref>). The maximum altitudinal record of this species for Brazil is expanded here by our observations at 1630 m a.s.l.. From the toponyms surveyed, <xref ref-type="bibr" rid="B22">Bérnils (2009)</xref> recorded only 8% in areas higher than 800 m a.s.l. and 57% between the range of sea level and 400 m a.s.l.</p></tp:treatment-sec><tp:treatment-sec sec-type="distribution" id="SECID0E4MBG"><title>Distribution and habitat.</title><p>This species can be found in all Brazilian states, and in Argentina and Paraguay (<xref ref-type="bibr" rid="B173">Wallach et al. 2014</xref>). It lives in open formations associated with riparian, dense and seasonal ombrophilous forests (<xref ref-type="bibr" rid="B22">Bérnils 2009</xref>).</p></tp:treatment-sec><ref-list><ref id="B103"><mixed-citation xmlns:xlink="http://www.w3.org/1999/xlink" xlink:type="simple"><person-group><name name-style="western"><surname>Marques</surname><given-names>OAV</given-names></name><name name-style="western"><surname>Eterovic</surname><given-names>A</given-names></name><name name-style="western"><surname>Sazima</surname><given-names>I</given-names></name></person-group> (<year>2001</year>) <tp:taxon-name><tp:taxon-name-part taxon-name-part-type="suborder">Serpentes</tp:taxon-name-part></tp:taxon-name> da Mata Atlântica: guia ilustrado para a Serra do Mar. Holos Editora, São Paulo.</mixed-citation></ref><ref id="B104"><mixed-citation xmlns:xlink="http://www.w3.org/1999/xlink" xlink:type="simple"><person-group><name name-style="western"><surname>Marques</surname><given-names>OAV</given-names></name><name name-style="western"><surname>Sazima</surname><given-names>I</given-names></name></person-group> (<year>2004</year>) História natural dos répteis da Estação Ecológica Juréia-Itatins. In Marques OAV, Duleba W (Eds) Estação Ecológica Juréia-Itatins: ambiente físico, flora e fauna. Holos Editora, Ribeirão Preto, 257–277.</mixed-citation></ref><ref id="B108"><mixed-citation xmlns:xlink="http://www.w3.org/1999/xlink" xlink:type="simple"><person-group><name name-style="western"><surname>Marques</surname><given-names>OAV</given-names></name><name name-style="western"><surname>Muniz-DA-Silva</surname><given-names>DF</given-names></name><name name-style="western"><surname>Barbo</surname><given-names>FE</given-names></name><name name-style="western"><surname>Cardoso</surname><given-names>SRT</given-names></name><name name-style="western"><surname>Maia</surname><given-names>DC</given-names></name><name name-style="western"><surname>Almeida-Santos</surname><given-names>SM</given-names></name></person-group> (<year>2014</year>) <article-title>Ecology of the Colubrid Snake <italic><tp:taxon-name><tp:taxon-name-part taxon-name-part-type="genus">Spilotes</tp:taxon-name-part><tp:taxon-name-part taxon-name-part-type="species">pullatus</tp:taxon-name-part></tp:taxon-name></italic> from the Atlantic Forest of Southeastern Brazil.</article-title><source>Herpetologica</source><volume>70</volume>: <fpage>407</fpage>–<lpage>416</lpage>. <ext-link xlink:type="simple" ext-link-type="doi" xlink:href="10.1655/HERPETOLOGICA-D-14-00012">https://doi.org/10.1655/HERPETOLOGICA-D-14-00012</ext-link></mixed-citation></ref><ref id="B110"><mixed-citation xmlns:xlink="http://www.w3.org/1999/xlink" xlink:type="simple"><person-group><name name-style="western"><surname>Martins</surname><given-names>M</given-names></name><name name-style="western"><surname>Oliveira</surname><given-names>ME</given-names></name></person-group> (<year>1998</year>) <article-title>Natural history of snakes in forests of the Manaus region, Central Amazonia, Brazil.</article-title><source>Herpetological Natural History</source><volume>6</volume>: <fpage>78</fpage>–<lpage>150</lpage>.</mixed-citation></ref><ref id="B8"><mixed-citation xmlns:xlink="http://www.w3.org/1999/xlink" xlink:type="simple"><person-group><name name-style="western"><surname>Amaral</surname><given-names>A</given-names></name></person-group> (<year>1930</year>) <article-title>Notes on <italic><tp:taxon-name><tp:taxon-name-part taxon-name-part-type="genus">Spilotes</tp:taxon-name-part><tp:taxon-name-part taxon-name-part-type="species">pullatus</tp:taxon-name-part></tp:taxon-name></italic>.</article-title><source>Bulletin of the Antivenin Institute of America</source><volume>3</volume>: <fpage>96</fpage>–<lpage>99</lpage>.</mixed-citation></ref><ref id="B22"><mixed-citation xmlns:xlink="http://www.w3.org/1999/xlink" xlink:type="simple"><person-group><name name-style="western"><surname>Bérnils</surname><given-names>RS</given-names></name></person-group> (<year>2009</year>) Composição e Padrões de Distribuição de <tp:taxon-name><tp:taxon-name-part taxon-name-part-type="superfamily">Caenophidia</tp:taxon-name-part></tp:taxon-name> (<tp:taxon-name><tp:taxon-name-part taxon-name-part-type="order">Squamata</tp:taxon-name-part></tp:taxon-name>, <tp:taxon-name><tp:taxon-name-part taxon-name-part-type="suborder">Serpentes</tp:taxon-name-part></tp:taxon-name>) das Serras Atlânticas e Planaltos do Sudeste da América do Sul [master’s thesis]. Rio de Janeiro (RJ): Universidade Federal do Rio de Janeiro.</mixed-citation></ref><ref id="B173"><mixed-citation xmlns:xlink="http://www.w3.org/1999/xlink" xlink:type="simple"><person-group><name name-style="western"><surname>Wallach</surname><given-names>V</given-names></name><name name-style="western"><surname>Williams</surname><given-names>KL</given-names></name><name name-style="western"><surname>Boundy</surname><given-names>J</given-names></name></person-group> (<year>2014</year>) Snakes of the World: A Catalogue of Living and Extinct Species. CRC press, 1237 pp. <ext-link xlink:type="simple" ext-link-type="doi" xlink:href="10.1201/b16901">https://doi.org/10.1201/b16901</ext-link></mixed-citation></ref></ref-list></tp:taxon-treatment>
