# Supplementary material for: Composition and natural history of the snakes from the Parque Estadual da Serra do Papagaio, southern Minas Gerais, Serra da Mantiqueira, Brazil
Source: Zookeys. 2018 Nov 19;797:117–60. doi: 10.3897/zookeys.797.24549 (PMC6255884; doi:10.3897/zookeys.797.24549)
Supplement: XML Treatment for Apostolepis assimilis [file zookeys.797.24549-treatment4.xml]

<!DOCTYPE tp:taxon-treatment
  PUBLIC "-//TaxonX//DTD Taxonomic Treatment Publishing DTD v0 20100105//EN" "tax-treatment-NSO.dtd">
<tp:taxon-treatment xmlns:tp="http://www.plazi.org/taxpub"><tp:treatment-meta><kwd-group><label>Taxon classification</label><kwd><named-content xmlns:xlink="http://www.w3.org/1999/xlink" content-type="kingdom">Animalia</named-content></kwd><kwd><named-content xmlns:xlink="http://www.w3.org/1999/xlink" content-type="order">Squamata</named-content></kwd><kwd><named-content xmlns:xlink="http://www.w3.org/1999/xlink" content-type="family">Dipsadidae</named-content></kwd></kwd-group><mixed-citation publication-type="journal"><person-group><name><surname>Menezes</surname><given-names>Frederico de Alcântara</given-names></name><name><surname>Abegg</surname><given-names>Arthur Diesel</given-names></name><name><surname>da Silva</surname><given-names>Bruno Rocha</given-names></name><name><surname>Franco</surname><given-names>Francisco Luís</given-names></name><name><surname>Feio</surname><given-names>Renato Neves</given-names></name></person-group><article-title>Composition and natural history of the snakes from the Parque Estadual <abbrev xmlns:xlink="http://www.w3.org/1999/xlink" xlink:title="disturbed areas" id="ABBRID0E6" xlink:type="simple">da</abbrev> Serra do Papagaio, southern Minas Gerais, Serra <abbrev xmlns:xlink="http://www.w3.org/1999/xlink" xlink:title="disturbed areas" id="ABBRID0EDB" xlink:type="simple">da</abbrev> Mantiqueira, Brazil</article-title><source>Zookeys</source><day>19</day><month>11</month><year>2018</year><volume>797</volume><fpage>117</fpage><lpage>160</lpage><pub-id pub-id-type="doi">10.3897/zookeys.797.24549</pub-id></mixed-citation></tp:treatment-meta><tp:nomenclature><tp:taxon-name><object-id xmlns:xlink="http://www.w3.org/1999/xlink" content-type="arpha" xlink:type="simple">74709F12-A0F6-5B1E-9628-E639A348F1FA</object-id>
                <tp:taxon-name-part taxon-name-part-type="genus" reg="Apostolepis">Apostolepis</tp:taxon-name-part>
                <tp:taxon-name-part taxon-name-part-type="species" reg="assimilis">assimilis</tp:taxon-name-part>
              </tp:taxon-name><tp:taxon-authority>(Reinhardt, 1861)</tp:taxon-authority><xref ref-type="fig" rid="F4">Figure 4B</xref></tp:nomenclature><tp:treatment-sec sec-type="natural history" id="SECID0E4OBG"><title>Natural history notes.</title><p>Species of small size (<italic>n</italic> = 1), with nocturnal activity and cryptozoic or fossorial habits (<xref ref-type="bibr" rid="B60">Ferrarezzi et al. 2005</xref>, <xref ref-type="bibr" rid="B107">Marques et al. 2015</xref>). In December, an adult was seen at 07:30 h. moving in an open area. The record occurred in Aiuruoca-MG, near the <abbrev xmlns:xlink="http://www.w3.org/1999/xlink" xlink:title="Parque Estadual da Serra do Papagaio" id="ABBRID0ENPBG" xlink:type="simple">PESP</abbrev>. The diet is composed of amphisbaenids and other elongate vertebrates (<xref ref-type="bibr" rid="B60">Ferrarezzi et al. 2005</xref>). Barbo (2011) mentions two females with four and six vitellogenic follicles in November and March. No defensive behavior was observed for this species.</p></tp:treatment-sec><tp:treatment-sec sec-type="Altitudinal variation" id="SECID0EVPBG"><title>Altitudinal variation.</title><p>This species was found at a minimum of 170 m a.s.l., in Cuiabá, Mato Grosso and maximum of 1610 m a.s.l. in Campos do Jordão, SP (<xref ref-type="bibr" rid="B22">Bérnils 2009</xref>). In this study, the record occurred outside the park limits at 1100 m a.s.l., in Aiuruoca, MG.</p></tp:treatment-sec><tp:treatment-sec sec-type="distribution" id="SECID0E6PBG"><title>Distribution and habitat.</title><p>Northeast, central-west, southeast and southern Brazil (Bahia, Mato Grosso, Mato Grosso do Sul, Goiás, Distrito Federal, Minas Gerais, São Paulo and Paraná), southeast Paraguay, northern Argentina, and Bolivia (<xref ref-type="bibr" rid="B22">Bérnils 2009</xref>; <xref ref-type="bibr" rid="B173">Wallach et al. 2014</xref>). This species is typical of the Cerrado morphoclimatic domain, also occurring in adjacent forested areas (<xref ref-type="bibr" rid="B60">Ferrarezzi et al. 2005</xref>).</p></tp:treatment-sec><tp:treatment-sec><!--Section generated to contain objects referenced in tp:taxon-treatment.--><fig id="F4" position="float" orientation="portrait"><object-id xmlns:xlink="http://www.w3.org/1999/xlink" content-type="doi" xlink:type="simple">10.3897/zookeys.797.24549.figure4</object-id><object-id xmlns:xlink="http://www.w3.org/1999/xlink" content-type="zenodo_dep_id" xlink:type="simple">1560761</object-id><object-id xmlns:xlink="http://www.w3.org/1999/xlink" content-type="arpha" xlink:type="simple">7A21C54D-73FF-56E7-8DF6-4DEC46A49CDA</object-id><label>Figure 4.</label><caption><p>Snakes from the Serra do Papagaio. <bold>A</bold><italic><tp:taxon-name><tp:taxon-name-part taxon-name-part-type="genus" reg="Chironius">Chironius</tp:taxon-name-part><tp:taxon-name-part taxon-name-part-type="species" reg="brazili">brazili</tp:taxon-name-part></tp:taxon-name></italic><bold>B</bold><italic><tp:taxon-name><tp:taxon-name-part taxon-name-part-type="genus" reg="Apostolepis">Apostolepis</tp:taxon-name-part><tp:taxon-name-part taxon-name-part-type="species" reg="assimilis">assimilis</tp:taxon-name-part></tp:taxon-name></italic><bold>C</bold><italic><tp:taxon-name><tp:taxon-name-part taxon-name-part-type="genus" reg="Gomesophis">Gomesophis</tp:taxon-name-part><tp:taxon-name-part taxon-name-part-type="species" reg="brasiliensis">brasiliensis</tp:taxon-name-part></tp:taxon-name></italic><bold>D</bold><italic><tp:taxon-name><tp:taxon-name-part taxon-name-part-type="genus" reg="Philodryas">Philodryas</tp:taxon-name-part><tp:taxon-name-part taxon-name-part-type="species" reg="aestiva">aestiva</tp:taxon-name-part></tp:taxon-name></italic><bold>E</bold><italic><tp:taxon-name><tp:taxon-name-part taxon-name-part-type="genus" reg="Philodryas">Philodryas</tp:taxon-name-part><tp:taxon-name-part taxon-name-part-type="species" reg="patagoniensis">patagoniensis</tp:taxon-name-part></tp:taxon-name></italic><bold>F</bold><italic><tp:taxon-name><tp:taxon-name-part taxon-name-part-type="genus" reg="Thamnodynastes">Thamnodynastes</tp:taxon-name-part><tp:taxon-name-part taxon-name-part-type="species" reg="strigatus">strigatus</tp:taxon-name-part></tp:taxon-name></italic><bold>G</bold><italic><tp:taxon-name><tp:taxon-name-part taxon-name-part-type="genus" reg="Tomodon">Tomodon</tp:taxon-name-part><tp:taxon-name-part taxon-name-part-type="species" reg="dorsatus">dorsatus</tp:taxon-name-part></tp:taxon-name></italic><bold>H</bold><italic><tp:taxon-name><tp:taxon-name-part taxon-name-part-type="genus" reg="Xenodon">Xenodon</tp:taxon-name-part><tp:taxon-name-part taxon-name-part-type="species" reg="merremii">merremii</tp:taxon-name-part></tp:taxon-name></italic><bold>I</bold><italic><tp:taxon-name><tp:taxon-name-part taxon-name-part-type="genus" reg="Bothrops">Bothrops</tp:taxon-name-part><tp:taxon-name-part taxon-name-part-type="species" reg="fonsecai">fonsecai</tp:taxon-name-part></tp:taxon-name></italic><bold>J</bold><italic><tp:taxon-name><tp:taxon-name-part taxon-name-part-type="genus" reg="Bothrops">Bothrops</tp:taxon-name-part><tp:taxon-name-part taxon-name-part-type="species" reg="jararaca">jararaca</tp:taxon-name-part></tp:taxon-name></italic><bold>K</bold><italic><tp:taxon-name><tp:taxon-name-part taxon-name-part-type="genus" reg="Bothrops">Bothrops</tp:taxon-name-part><tp:taxon-name-part taxon-name-part-type="species" reg="neuwiedi">neuwiedi</tp:taxon-name-part></tp:taxon-name></italic><bold>L</bold><italic><tp:taxon-name><tp:taxon-name-part taxon-name-part-type="genus" reg="Crotalus">Crotalus</tp:taxon-name-part><tp:taxon-name-part taxon-name-part-type="species" reg="durissus">durissus</tp:taxon-name-part></tp:taxon-name></italic>. Photographs by Mário Sacramento, Frederico de Alcântara Menezes, Arthur Diesel Abegg, and Leonardo Chaves.</p></caption><graphic xmlns:xlink="http://www.w3.org/1999/xlink" xlink:href="zookeys-797-117-g004.jpg" position="float" orientation="portrait" xlink:type="simple" id="oo_243441.jpg"><uri content-type="original_file" xlink:type="simple">https://binary.pensoft.net/fig/243441</uri></graphic></fig></tp:treatment-sec><ref-list><ref id="B60"><mixed-citation xmlns:xlink="http://www.w3.org/1999/xlink" xlink:type="simple"><person-group><name name-style="western"><surname>Ferrarezzi</surname><given-names>H</given-names></name><name name-style="western"><surname>Barbo</surname><given-names>FE</given-names></name><name name-style="western"><surname>Albuquerque</surname><given-names>CE</given-names></name></person-group> (<year>2005</year>) <article-title>Phylogenetic relationships of a new species of <italic><tp:taxon-name><tp:taxon-name-part taxon-name-part-type="genus">Apostolepis</tp:taxon-name-part></tp:taxon-name></italic> from Brazilian Cerrado with notes on the <italic><tp:taxon-name><tp:taxon-name-part taxon-name-part-type="genus"/><tp:taxon-name-part taxon-name-part-type="species">assimilis</tp:taxon-name-part></tp:taxon-name></italic> group (<tp:taxon-name><tp:taxon-name-part taxon-name-part-type="suborder">Serpentes</tp:taxon-name-part></tp:taxon-name>: <tp:taxon-name><tp:taxon-name-part taxon-name-part-type="family">Colubridae</tp:taxon-name-part></tp:taxon-name>: <tp:taxon-name><tp:taxon-name-part taxon-name-part-type="subfamily">Xenodontinae</tp:taxon-name-part></tp:taxon-name>: <tp:taxon-name><tp:taxon-name-part taxon-name-part-type="tribe">Elapomorphini</tp:taxon-name-part></tp:taxon-name>).</article-title><source>Papéis Avulsos de Zoologia</source><volume>45</volume>: <fpage>215</fpage>–<lpage>229</lpage>. <ext-link xlink:type="simple" ext-link-type="doi" xlink:href="10.1590/S0031-10492005001600001">https://doi.org/10.1590/S0031-10492005001600001</ext-link></mixed-citation></ref><ref id="B107"><mixed-citation xmlns:xlink="http://www.w3.org/1999/xlink" xlink:type="simple"><person-group><name name-style="western"><surname>Marques</surname><given-names>OAV</given-names></name><name name-style="western"><surname>Eterovic</surname><given-names>A</given-names></name><name name-style="western"><surname>Strüssmann</surname><given-names>C</given-names></name><name name-style="western"><surname>Sazima</surname><given-names>I</given-names></name></person-group> (<year>2015</year>) <source><tp:taxon-name><tp:taxon-name-part taxon-name-part-type="suborder">Serpentes</tp:taxon-name-part></tp:taxon-name> do Cerrado: guia ilustrado.</source><publisher-name>Holos Editora</publisher-name>, <publisher-loc>São Paulo</publisher-loc>, <size units="page">239 pp</size>.</mixed-citation></ref><ref id="B22"><mixed-citation xmlns:xlink="http://www.w3.org/1999/xlink" xlink:type="simple"><person-group><name name-style="western"><surname>Bérnils</surname><given-names>RS</given-names></name></person-group> (<year>2009</year>) Composição e Padrões de Distribuição de <tp:taxon-name><tp:taxon-name-part taxon-name-part-type="superfamily">Caenophidia</tp:taxon-name-part></tp:taxon-name> (<tp:taxon-name><tp:taxon-name-part taxon-name-part-type="order">Squamata</tp:taxon-name-part></tp:taxon-name>, <tp:taxon-name><tp:taxon-name-part taxon-name-part-type="suborder">Serpentes</tp:taxon-name-part></tp:taxon-name>) das Serras Atlânticas e Planaltos do Sudeste da América do Sul [master’s thesis]. Rio de Janeiro (RJ): Universidade Federal do Rio de Janeiro.</mixed-citation></ref><ref id="B173"><mixed-citation xmlns:xlink="http://www.w3.org/1999/xlink" xlink:type="simple"><person-group><name name-style="western"><surname>Wallach</surname><given-names>V</given-names></name><name name-style="western"><surname>Williams</surname><given-names>KL</given-names></name><name name-style="western"><surname>Boundy</surname><given-names>J</given-names></name></person-group> (<year>2014</year>) Snakes of the World: A Catalogue of Living and Extinct Species. CRC press, 1237 pp. <ext-link xlink:type="simple" ext-link-type="doi" xlink:href="10.1201/b16901">https://doi.org/10.1201/b16901</ext-link></mixed-citation></ref></ref-list></tp:taxon-treatment>
