# Supplementary material for: Composition and natural history of the snakes from the Parque Estadual da Serra do Papagaio, southern Minas Gerais, Serra da Mantiqueira, Brazil
Source: Zookeys. 2018 Nov 19;797:117–60. doi: 10.3897/zookeys.797.24549 (PMC6255884; doi:10.3897/zookeys.797.24549)
Supplement: XML Treatment for Atractus zebrinus [file zookeys.797.24549-treatment5.xml]

<!DOCTYPE tp:taxon-treatment
  PUBLIC "-//TaxonX//DTD Taxonomic Treatment Publishing DTD v0 20100105//EN" "tax-treatment-NSO.dtd">
<tp:taxon-treatment xmlns:tp="http://www.plazi.org/taxpub"><tp:treatment-meta><kwd-group><label>Taxon classification</label><kwd><named-content xmlns:xlink="http://www.w3.org/1999/xlink" content-type="kingdom">Animalia</named-content></kwd><kwd><named-content xmlns:xlink="http://www.w3.org/1999/xlink" content-type="order">Squamata</named-content></kwd><kwd><named-content xmlns:xlink="http://www.w3.org/1999/xlink" content-type="family">Dipsadidae</named-content></kwd></kwd-group><mixed-citation publication-type="journal"><person-group><name><surname>Menezes</surname><given-names>Frederico de Alcântara</given-names></name><name><surname>Abegg</surname><given-names>Arthur Diesel</given-names></name><name><surname>da Silva</surname><given-names>Bruno Rocha</given-names></name><name><surname>Franco</surname><given-names>Francisco Luís</given-names></name><name><surname>Feio</surname><given-names>Renato Neves</given-names></name></person-group><article-title>Composition and natural history of the snakes from the Parque Estadual <abbrev xmlns:xlink="http://www.w3.org/1999/xlink" xlink:title="disturbed areas" id="ABBRID0E6" xlink:type="simple">da</abbrev> Serra do Papagaio, southern Minas Gerais, Serra <abbrev xmlns:xlink="http://www.w3.org/1999/xlink" xlink:title="disturbed areas" id="ABBRID0EDB" xlink:type="simple">da</abbrev> Mantiqueira, Brazil</article-title><source>Zookeys</source><day>19</day><month>11</month><year>2018</year><volume>797</volume><fpage>117</fpage><lpage>160</lpage><pub-id pub-id-type="doi">10.3897/zookeys.797.24549</pub-id></mixed-citation></tp:treatment-meta><tp:nomenclature><tp:taxon-name><object-id xmlns:xlink="http://www.w3.org/1999/xlink" content-type="arpha" xlink:type="simple">A9FAA999-C31E-52E8-B697-9F9C6B47424B</object-id>
                <tp:taxon-name-part taxon-name-part-type="genus" reg="Atractus">Atractus</tp:taxon-name-part>
                <tp:taxon-name-part taxon-name-part-type="species" reg="zebrinus">zebrinus</tp:taxon-name-part>
              </tp:taxon-name><tp:taxon-authority>(Jan, 1862)</tp:taxon-authority></tp:nomenclature><tp:treatment-sec sec-type="natural history" id="SECID0EURBG"><title>Natural history notes.</title><p>Species of small size (<italic>n</italic> = 15), nocturnal, with fossorial habits (<xref ref-type="bibr" rid="B103">Marques et al. 2001</xref>). Data on <italic><tp:taxon-name><tp:taxon-name-part taxon-name-part-type="genus" reg="Atractus">A.</tp:taxon-name-part><tp:taxon-name-part taxon-name-part-type="species" reg="zebrinu">zebrinu</tp:taxon-name-part></tp:taxon-name></italic> activity and habitat use are available from sparse records and inferred from ecological attributes of other species of the genus (e.g., <italic><tp:taxon-name><tp:taxon-name-part taxon-name-part-type="genus" reg="Atractus">Atractus</tp:taxon-name-part><tp:taxon-name-part taxon-name-part-type="species" reg="pantostictus">pantostictus</tp:taxon-name-part></tp:taxon-name></italic> and <italic><tp:taxon-name><tp:taxon-name-part taxon-name-part-type="genus" reg="Atractus">A.</tp:taxon-name-part><tp:taxon-name-part taxon-name-part-type="species" reg="reticulatus">reticulatus</tp:taxon-name-part></tp:taxon-name></italic>). The species was considered abundant in the study area and was found in all the sampled vegetation types. The exception was mixed ombrophilous forest, which are located in valleys along water courses and undergo seasonal flooding in the rainy season. This species was often captured in pitfall traps (open area = 7, forest area = 8, pitfall = 8). Seven individuals were found during the day (09:30–18:00 h.), all at rest; three under trunks, three were buried and came up when a tractor revolved the soil, and one was basking. An adult female was observed at 20:00 h. crossing the road in a forest area. This information reinforces the conclusion that this species is nocturnal and a generalist for vegetation use, because it was found in both open and forested areas. Similar to other <italic><tp:taxon-name><tp:taxon-name-part taxon-name-part-type="genus" reg="Atractus">Atractus</tp:taxon-name-part></tp:taxon-name></italic> species, the diet is composed of annelids (<xref ref-type="bibr" rid="B103">Marques et al. 2001</xref>). Of the seven individuals examined, two had earthworms in their stomachs. This species was found in all sampling months at similar numbers. There is no information in the literature regarding reproduction. A female collected in October (SVL = 425 mm; TL = 34 mm) presented four vitellogenic follicles and another female was found in December (SVL = 480 mm; TL = 40 mm) with 12 undeveloped follicles. In June, two young individuals (approx SVL = 200 mm) were found together when a tractor revolved the earth. <xref ref-type="bibr" rid="B130">Passos et al. (2016)</xref> observed aggregation of juveniles after parturition in <italic><tp:taxon-name><tp:taxon-name-part taxon-name-part-type="genus" reg="Atractus">Atractus</tp:taxon-name-part><tp:taxon-name-part taxon-name-part-type="species" reg="potschi">potschi</tp:taxon-name-part></tp:taxon-name></italic>. As defensive tactics, we observed cloacal discharge and head hiding.</p></tp:treatment-sec><tp:treatment-sec sec-type="Altitudinal variation" id="SECID0E2TBG"><title>Altitudinal variation.</title><p>Found at a minimum of 20 m a.s.l. in Itaboraí, RJ and maximum of 1610 m a.s.l. in Campos do Jordão, SP (<xref ref-type="bibr" rid="B22">Bérnils 2009</xref>). The maximum altitude of the species is expanded here by individuals we observed at 1730 m a.s.l.</p></tp:treatment-sec><tp:treatment-sec sec-type="distribution" id="SECID0EFUBG"><title>Distribution and habitat.</title><p>South and southeast of Brazil (Santa Catarina, Paraná, São Paulo, Rio de Janeiro, Minas Gerais and Espírito Santo) (<xref ref-type="bibr" rid="B22">Bérnils 2009</xref>, <xref ref-type="bibr" rid="B173">Wallach et al. 2014</xref>). The toponyms occupied by this species are concentrated in the coastal mountain ranges of Paraná and São Paulo States: Paranapiacaba, Órgaos, Mantiqueira, and Espinhaço mountain ranges. The species is found in areas with predominantly dense ombrophilous forests, mixed ombrophilous forest, seasonal forest (<xref ref-type="bibr" rid="B22">Bérnils 2009</xref>), and high altitude grasslands.</p></tp:treatment-sec><ref-list><ref id="B103"><mixed-citation xmlns:xlink="http://www.w3.org/1999/xlink" xlink:type="simple"><person-group><name name-style="western"><surname>Marques</surname><given-names>OAV</given-names></name><name name-style="western"><surname>Eterovic</surname><given-names>A</given-names></name><name name-style="western"><surname>Sazima</surname><given-names>I</given-names></name></person-group> (<year>2001</year>) <tp:taxon-name><tp:taxon-name-part taxon-name-part-type="suborder">Serpentes</tp:taxon-name-part></tp:taxon-name> da Mata Atlântica: guia ilustrado para a Serra do Mar. Holos Editora, São Paulo.</mixed-citation></ref><ref id="B130"><mixed-citation xmlns:xlink="http://www.w3.org/1999/xlink" xlink:type="simple"><person-group><name name-style="western"><surname>Passos</surname><given-names>P</given-names></name><name name-style="western"><surname>Martins</surname><given-names>A</given-names></name><name name-style="western"><surname>Pinto-Coelho</surname><given-names>D</given-names></name></person-group> (<year>2016</year>) <article-title>Population Morphological Variation and Natural History of <italic><tp:taxon-name><tp:taxon-name-part taxon-name-part-type="genus">Atractus</tp:taxon-name-part><tp:taxon-name-part taxon-name-part-type="species">potschi</tp:taxon-name-part></tp:taxon-name></italic> (<tp:taxon-name><tp:taxon-name-part taxon-name-part-type="suborder">Serpentes</tp:taxon-name-part></tp:taxon-name>: <tp:taxon-name><tp:taxon-name-part taxon-name-part-type="family">Dipsadidae</tp:taxon-name-part></tp:taxon-name>) in Northeastern Brazil.</article-title><source>South American Journal of Herpetology</source><volume>11</volume>: <fpage>188</fpage>–<lpage>211</lpage>. <ext-link xlink:type="simple" ext-link-type="doi" xlink:href="10.2994/SAJH-D-16-00034.1">https://doi.org/10.2994/SAJH-D-16-00034.1</ext-link></mixed-citation></ref><ref id="B22"><mixed-citation xmlns:xlink="http://www.w3.org/1999/xlink" xlink:type="simple"><person-group><name name-style="western"><surname>Bérnils</surname><given-names>RS</given-names></name></person-group> (<year>2009</year>) Composição e Padrões de Distribuição de <tp:taxon-name><tp:taxon-name-part taxon-name-part-type="superfamily">Caenophidia</tp:taxon-name-part></tp:taxon-name> (<tp:taxon-name><tp:taxon-name-part taxon-name-part-type="order">Squamata</tp:taxon-name-part></tp:taxon-name>, <tp:taxon-name><tp:taxon-name-part taxon-name-part-type="suborder">Serpentes</tp:taxon-name-part></tp:taxon-name>) das Serras Atlânticas e Planaltos do Sudeste da América do Sul [master’s thesis]. Rio de Janeiro (RJ): Universidade Federal do Rio de Janeiro.</mixed-citation></ref><ref id="B173"><mixed-citation xmlns:xlink="http://www.w3.org/1999/xlink" xlink:type="simple"><person-group><name name-style="western"><surname>Wallach</surname><given-names>V</given-names></name><name name-style="western"><surname>Williams</surname><given-names>KL</given-names></name><name name-style="western"><surname>Boundy</surname><given-names>J</given-names></name></person-group> (<year>2014</year>) Snakes of the World: A Catalogue of Living and Extinct Species. CRC press, 1237 pp. <ext-link xlink:type="simple" ext-link-type="doi" xlink:href="10.1201/b16901">https://doi.org/10.1201/b16901</ext-link></mixed-citation></ref></ref-list></tp:taxon-treatment>
