# Supplementary material for: Composition and natural history of the snakes from the Parque Estadual da Serra do Papagaio, southern Minas Gerais, Serra da Mantiqueira, Brazil
Source: Zookeys. 2018 Nov 19;797:117–60. doi: 10.3897/zookeys.797.24549 (PMC6255884; doi:10.3897/zookeys.797.24549)
Supplement: XML Treatment for Boiruna maculata [file zookeys.797.24549-treatment6.xml]

<!DOCTYPE tp:taxon-treatment
  PUBLIC "-//TaxonX//DTD Taxonomic Treatment Publishing DTD v0 20100105//EN" "tax-treatment-NSO.dtd">
<tp:taxon-treatment xmlns:tp="http://www.plazi.org/taxpub"><tp:treatment-meta><kwd-group><label>Taxon classification</label><kwd><named-content xmlns:xlink="http://www.w3.org/1999/xlink" content-type="kingdom">Animalia</named-content></kwd><kwd><named-content xmlns:xlink="http://www.w3.org/1999/xlink" content-type="order">Squamata</named-content></kwd><kwd><named-content xmlns:xlink="http://www.w3.org/1999/xlink" content-type="family">Dipsadidae</named-content></kwd></kwd-group><mixed-citation publication-type="journal"><person-group><name><surname>Menezes</surname><given-names>Frederico de Alcântara</given-names></name><name><surname>Abegg</surname><given-names>Arthur Diesel</given-names></name><name><surname>da Silva</surname><given-names>Bruno Rocha</given-names></name><name><surname>Franco</surname><given-names>Francisco Luís</given-names></name><name><surname>Feio</surname><given-names>Renato Neves</given-names></name></person-group><article-title>Composition and natural history of the snakes from the Parque Estadual <abbrev xmlns:xlink="http://www.w3.org/1999/xlink" xlink:title="disturbed areas" id="ABBRID0E6" xlink:type="simple">da</abbrev> Serra do Papagaio, southern Minas Gerais, Serra <abbrev xmlns:xlink="http://www.w3.org/1999/xlink" xlink:title="disturbed areas" id="ABBRID0EDB" xlink:type="simple">da</abbrev> Mantiqueira, Brazil</article-title><source>Zookeys</source><day>19</day><month>11</month><year>2018</year><volume>797</volume><fpage>117</fpage><lpage>160</lpage><pub-id pub-id-type="doi">10.3897/zookeys.797.24549</pub-id></mixed-citation></tp:treatment-meta><tp:nomenclature><tp:taxon-name><object-id xmlns:xlink="http://www.w3.org/1999/xlink" content-type="arpha" xlink:type="simple">DB195237-CF9C-5204-AAD9-E4A809957BCE</object-id>
                <tp:taxon-name-part taxon-name-part-type="genus" reg="Boiruna">Boiruna</tp:taxon-name-part>
                <tp:taxon-name-part taxon-name-part-type="species" reg="maculata">maculata</tp:taxon-name-part>
              </tp:taxon-name><tp:taxon-authority>(Boulenger, 1896)</tp:taxon-authority></tp:nomenclature><tp:treatment-sec sec-type="natural history" id="SECID0E1VBG"><title>Natural history notes.</title><p>A large species (<italic>n</italic> = 1), terrestrial (<xref ref-type="bibr" rid="B107">Marques et al. 2015</xref>), although there is one record of arboreal substrate (<xref ref-type="bibr" rid="B70">Gallardo et al. 2006</xref>). In October, a juvenile was collected at 07:30 h. while crossing an unpaved road in a forested area. Data on daily activity are scarce. In the literature, there are two observations of activity at night, one during twilight, and one during the day (<xref ref-type="bibr" rid="B70">Gallardo et al. 2006</xref>, <xref ref-type="bibr" rid="B84">Hartmann and Giasson 2008</xref>, <xref ref-type="bibr" rid="B69">Gaiarsa et al. 2013</xref>). Although the specimen was found active in the early hours of the day, it is thought that the species is predominantly nocturnal, similar to other Pseudoboine species (<xref ref-type="bibr" rid="B102">Marques 1998</xref>, <xref ref-type="bibr" rid="B150">Sawaya et al. 2008</xref>). A recently ingested lizard (<italic><tp:taxon-name><tp:taxon-name-part taxon-name-part-type="genus" reg="Ophiodes">Ophiodes</tp:taxon-name-part></tp:taxon-name></italic> sp.), swallowed head-first, was found in the digestive tract of this specimen. Previous studies indicate this species is a generalist, feeding primarily on snakes, but also birds, small mammals, anurans, and lizards (<xref ref-type="bibr" rid="B98">Lema et al. 1983</xref>, <xref ref-type="bibr" rid="B35">Carreira 2002</xref>, <xref ref-type="bibr" rid="B70">Gallardo et al. 2006</xref>, <xref ref-type="bibr" rid="B84">Hartmann and Giasson 2008</xref>, <xref ref-type="bibr" rid="B69">Gaiarsa et al. 2013</xref>). This is the first record of an <italic><tp:taxon-name><tp:taxon-name-part taxon-name-part-type="genus" reg="Ophiodes">Ophiodes</tp:taxon-name-part></tp:taxon-name></italic> as prey for <italic><tp:taxon-name><tp:taxon-name-part taxon-name-part-type="genus" reg="Boiruna">B.</tp:taxon-name-part><tp:taxon-name-part taxon-name-part-type="species" reg="maculata">maculata</tp:taxon-name-part></tp:taxon-name></italic>. No reproductive data were obtained from the examined specimen. However, the species is known to lay from four to 15 eggs (<xref ref-type="bibr" rid="B150">Sawaya et al. 2008</xref>). No defensive behavior was observed for this species.</p></tp:treatment-sec><tp:treatment-sec sec-type="Altitudinal variation" id="SECID0EPYBG"><title>Altitudinal variation.</title><p>Species records indicate a minimum of sea level in Rio Grande do Sul and maximum of 1240 m a.s.l. in Serra do Salitre, MG (<xref ref-type="bibr" rid="B22">Bérnils 2009</xref>). In Brazil, the maximum altitudinal record of the species is for the study area (at 1600 m a.s.l.). Observations at toponyms below 400 m a.s.l. were recorded only on the coast, from Uruguay to Rio Grande do Sul, and in the western and southernmost parts of its distribution (Negro, Jacuí, Uruguay, Paraguay, and Paraná basins) (<xref ref-type="bibr" rid="B22">Bérnils 2009</xref>). Quinteros-Muñoz (2006) collected an individual at 1880 m a.s.l. in the National Park La Yunga, Bolivia in a region that encompasses altitudes ranging from 1000 to 4000 m a.s.l.</p></tp:treatment-sec><tp:treatment-sec sec-type="distribution" id="SECID0E4YBG"><title>Distribution and habitat.</title><p>North, central-west, southeast and south of Brazil (Amazonas, Distrito Federal, Goiás, Mato Grosso do Sul, Minas Gerais, Rio Grande do Sul, São Paulo), Argentina, Paraguay, and Uruguay (<xref ref-type="bibr" rid="B22">Bérnils 2009</xref>, <xref ref-type="bibr" rid="B173">Wallach et al. 2014</xref>). Typically, this is a species of open areas (cerrados, savannas, chacos, and pampas) with records near adjacent forests (<xref ref-type="bibr" rid="B21">Bérnils et al. 2007</xref>).</p></tp:treatment-sec><ref-list><ref id="B107"><mixed-citation xmlns:xlink="http://www.w3.org/1999/xlink" xlink:type="simple"><person-group><name name-style="western"><surname>Marques</surname><given-names>OAV</given-names></name><name name-style="western"><surname>Eterovic</surname><given-names>A</given-names></name><name name-style="western"><surname>Strüssmann</surname><given-names>C</given-names></name><name name-style="western"><surname>Sazima</surname><given-names>I</given-names></name></person-group> (<year>2015</year>) <source><tp:taxon-name><tp:taxon-name-part taxon-name-part-type="suborder">Serpentes</tp:taxon-name-part></tp:taxon-name> do Cerrado: guia ilustrado.</source><publisher-name>Holos Editora</publisher-name>, <publisher-loc>São Paulo</publisher-loc>, <size units="page">239 pp</size>.</mixed-citation></ref><ref id="B70"><mixed-citation xmlns:xlink="http://www.w3.org/1999/xlink" xlink:type="simple"><person-group><name name-style="western"><surname>Gallardo</surname><given-names>G</given-names></name><name name-style="western"><surname>Scrocchi</surname><given-names>GJ</given-names></name><name name-style="western"><surname>Di Giacomo</surname><given-names>A</given-names></name><name name-style="western"><surname>Giraudo</surname><given-names>A</given-names></name></person-group> (<year>2006</year>) <italic><tp:taxon-name><tp:taxon-name-part taxon-name-part-type="genus">Boiruna</tp:taxon-name-part><tp:taxon-name-part taxon-name-part-type="species">maculata</tp:taxon-name-part></tp:taxon-name></italic> (<tp:taxon-name><tp:taxon-name-part taxon-name-part-type="genus">Mussurana</tp:taxon-name-part></tp:taxon-name>, Víbora luta, mamona). Prey and predation behavior. Herpetological Review 37: 349–350.</mixed-citation></ref><ref id="B84"><mixed-citation xmlns:xlink="http://www.w3.org/1999/xlink" xlink:type="simple"><person-group><name name-style="western"><surname>Hartmann</surname><given-names>PA</given-names></name><name name-style="western"><surname>Giasson</surname><given-names>LO</given-names></name></person-group> (<year>2008</year>) <article-title>Répteis.</article-title> In: <person-group><name name-style="western"><surname>Cherem</surname><given-names>JJ</given-names></name><name name-style="western"><surname>Kammers</surname><given-names>M</given-names></name></person-group> (<role>Eds</role>) <issue-title>A fauna das áreas de influência da usina hidrelétrica Quebra Queixo.</issue-title><source>Editora Habilis, Erechim</source>, <fpage>111</fpage>–<lpage>130</lpage>.</mixed-citation></ref><ref id="B69"><mixed-citation xmlns:xlink="http://www.w3.org/1999/xlink" xlink:type="simple"><person-group><name name-style="western"><surname>Gaiarsa</surname><given-names>MP</given-names></name><name name-style="western"><surname>Alencar</surname><given-names>LRV</given-names></name><name name-style="western"><surname>Martins</surname><given-names>M</given-names></name></person-group> (<year>2013</year>) <article-title>Natural History of Pseudoboine Snakes.</article-title><source>Papéis Avulsos de Zoologia</source><volume>53</volume>: <fpage>261</fpage>–<lpage>283</lpage>. <ext-link xlink:type="simple" ext-link-type="doi" xlink:href="10.1590/S0031-10492013001900001">https://doi.org/10.1590/S0031-10492013001900001</ext-link></mixed-citation></ref><ref id="B102"><mixed-citation xmlns:xlink="http://www.w3.org/1999/xlink" xlink:type="simple"><person-group><name name-style="western"><surname>Marques</surname><given-names>OAV</given-names></name></person-group> (<year>1998</year>) Composição faunística, história natural e ecologia de serpentes da mata Atlântica, na região da estação ecológica Juréia-Itatins. Master’s Thesis, Universidade de São Paulo, São Paulo.</mixed-citation></ref><ref id="B150"><mixed-citation xmlns:xlink="http://www.w3.org/1999/xlink" xlink:type="simple"><person-group><name name-style="western"><surname>Sawaya</surname><given-names>RJ</given-names></name><name name-style="western"><surname>Marques</surname><given-names>OAV</given-names></name><name name-style="western"><surname>Martins</surname><given-names>M</given-names></name></person-group> (<year>2008</year>) <article-title>Composition and natural history of a Cerrado snake assemblage at Itirapina, São Paulo state, southeastern Brazil.</article-title><source>Biota Neotropica</source><volume>8</volume>: <fpage>127</fpage>–<lpage>149</lpage>. <ext-link xlink:type="simple" ext-link-type="doi" xlink:href="10.1590/S1676-06032008000200015">https://doi.org/10.1590/S1676-06032008000200015</ext-link></mixed-citation></ref><ref id="B98"><mixed-citation xmlns:xlink="http://www.w3.org/1999/xlink" xlink:type="simple"><person-group><name name-style="western"><surname>Lema</surname><given-names>T</given-names></name><name name-style="western"><surname>Araújo</surname><given-names>ML</given-names></name><name name-style="western"><surname>Azevedo</surname><given-names>ACP</given-names></name></person-group> (<year>1983</year>) <article-title>Contribuição ao conhecimento da alimentação e do modo alimentar de serpentes do Brasil.</article-title><source>Comunicações do Museu de Ciências da PUCRS</source><volume>26</volume>: <fpage>41</fpage>–<lpage>121</lpage>.</mixed-citation></ref><ref id="B35"><mixed-citation xmlns:xlink="http://www.w3.org/1999/xlink" xlink:type="simple"><person-group><name name-style="western"><surname>Carreira</surname><given-names>Vidal S</given-names></name></person-group> (<year>2002</year>) Alimentación de los Ofidios de Uruguay. Montevideo. Asociación Herpetológica Española, Monografías de Herpetología 6: 127.</mixed-citation></ref><ref id="B22"><mixed-citation xmlns:xlink="http://www.w3.org/1999/xlink" xlink:type="simple"><person-group><name name-style="western"><surname>Bérnils</surname><given-names>RS</given-names></name></person-group> (<year>2009</year>) Composição e Padrões de Distribuição de <tp:taxon-name><tp:taxon-name-part taxon-name-part-type="superfamily">Caenophidia</tp:taxon-name-part></tp:taxon-name> (<tp:taxon-name><tp:taxon-name-part taxon-name-part-type="order">Squamata</tp:taxon-name-part></tp:taxon-name>, <tp:taxon-name><tp:taxon-name-part taxon-name-part-type="suborder">Serpentes</tp:taxon-name-part></tp:taxon-name>) das Serras Atlânticas e Planaltos do Sudeste da América do Sul [master’s thesis]. Rio de Janeiro (RJ): Universidade Federal do Rio de Janeiro.</mixed-citation></ref><ref id="B173"><mixed-citation xmlns:xlink="http://www.w3.org/1999/xlink" xlink:type="simple"><person-group><name name-style="western"><surname>Wallach</surname><given-names>V</given-names></name><name name-style="western"><surname>Williams</surname><given-names>KL</given-names></name><name name-style="western"><surname>Boundy</surname><given-names>J</given-names></name></person-group> (<year>2014</year>) Snakes of the World: A Catalogue of Living and Extinct Species. CRC press, 1237 pp. <ext-link xlink:type="simple" ext-link-type="doi" xlink:href="10.1201/b16901">https://doi.org/10.1201/b16901</ext-link></mixed-citation></ref><ref id="B21"><mixed-citation xmlns:xlink="http://www.w3.org/1999/xlink" xlink:type="simple"><person-group><name name-style="western"><surname>Bérnils</surname><given-names>RS</given-names></name><name name-style="western"><surname>Giraudo</surname><given-names>AR</given-names></name><name name-style="western"><surname>Carreira</surname><given-names>S</given-names></name><name name-style="western"><surname>Cechin</surname><given-names>Z</given-names></name></person-group> (<year>2007</year>) <article-title>Répteis das porções subtropical e temperada da Região Neotropical.</article-title><source>Ciência &amp; Ambiente</source><volume>6</volume>: <fpage>123</fpage>–<lpage>126</lpage>.</mixed-citation></ref></ref-list></tp:taxon-treatment>
