# Supplementary material for: Composition and natural history of the snakes from the Parque Estadual da Serra do Papagaio, southern Minas Gerais, Serra da Mantiqueira, Brazil
Source: Zookeys. 2018 Nov 19;797:117–60. doi: 10.3897/zookeys.797.24549 (PMC6255884; doi:10.3897/zookeys.797.24549)
Supplement: XML Treatment for Echinanthera cephalostriata [file zookeys.797.24549-treatment7.xml]

<!DOCTYPE tp:taxon-treatment
  PUBLIC "-//TaxonX//DTD Taxonomic Treatment Publishing DTD v0 20100105//EN" "tax-treatment-NSO.dtd">
<tp:taxon-treatment xmlns:tp="http://www.plazi.org/taxpub"><tp:treatment-meta><kwd-group><label>Taxon classification</label><kwd><named-content xmlns:xlink="http://www.w3.org/1999/xlink" content-type="kingdom">Animalia</named-content></kwd><kwd><named-content xmlns:xlink="http://www.w3.org/1999/xlink" content-type="order">Squamata</named-content></kwd><kwd><named-content xmlns:xlink="http://www.w3.org/1999/xlink" content-type="family">Dipsadidae</named-content></kwd></kwd-group><mixed-citation publication-type="journal"><person-group><name><surname>Menezes</surname><given-names>Frederico de Alcântara</given-names></name><name><surname>Abegg</surname><given-names>Arthur Diesel</given-names></name><name><surname>da Silva</surname><given-names>Bruno Rocha</given-names></name><name><surname>Franco</surname><given-names>Francisco Luís</given-names></name><name><surname>Feio</surname><given-names>Renato Neves</given-names></name></person-group><article-title>Composition and natural history of the snakes from the Parque Estadual <abbrev xmlns:xlink="http://www.w3.org/1999/xlink" xlink:title="disturbed areas" id="ABBRID0E6" xlink:type="simple">da</abbrev> Serra do Papagaio, southern Minas Gerais, Serra <abbrev xmlns:xlink="http://www.w3.org/1999/xlink" xlink:title="disturbed areas" id="ABBRID0EDB" xlink:type="simple">da</abbrev> Mantiqueira, Brazil</article-title><source>Zookeys</source><day>19</day><month>11</month><year>2018</year><volume>797</volume><fpage>117</fpage><lpage>160</lpage><pub-id pub-id-type="doi">10.3897/zookeys.797.24549</pub-id></mixed-citation></tp:treatment-meta><tp:nomenclature><tp:taxon-name><object-id xmlns:xlink="http://www.w3.org/1999/xlink" content-type="arpha" xlink:type="simple">CE558160-9BF1-5FAC-92EA-EC2FF3B648A0</object-id>
                <tp:taxon-name-part taxon-name-part-type="genus" reg="Echinanthera">Echinanthera</tp:taxon-name-part>
                <tp:taxon-name-part taxon-name-part-type="species" reg="cephalostriata">cephalostriata</tp:taxon-name-part>
              </tp:taxon-name><tp:taxon-authority>Di-Bernardo, 1996</tp:taxon-authority></tp:nomenclature><tp:treatment-sec sec-type="natural history" id="SECID0ES1BG"><title>Natural history notes.</title><p>Species of small size (<italic>n</italic> = 2), predominantly diurnal, terrestrial and cryptozoic (<xref ref-type="bibr" rid="B103">Marques et al. 2001</xref>). Feeds on anurans (<xref ref-type="bibr" rid="B103">Marques et al. 2001</xref>, <xref ref-type="bibr" rid="B62">Forlani et al. 2010</xref>). In September, a female was found in the early afternoon (12:00 h), inside a bromeliad (<italic><tp:taxon-name><tp:taxon-name-part taxon-name-part-type="genus" reg="Aechmea">Aechmea</tp:taxon-name-part><tp:taxon-name-part taxon-name-part-type="species" reg="aiuruocensis">aiuruocensis</tp:taxon-name-part></tp:taxon-name></italic> Leme) on the forest floor. In its digestive tract, we found a <italic><tp:taxon-name><tp:taxon-name-part taxon-name-part-type="genus" reg="Physalaemus">Physalaemus</tp:taxon-name-part><tp:taxon-name-part taxon-name-part-type="species" reg="olfersii">olfersii</tp:taxon-name-part></tp:taxon-name></italic> (Lichtenstein &amp; Martens, 1856) (ingested by the leg), and three anuran eggs. <xref ref-type="bibr" rid="B123">Moura-Leite et al. (2003)</xref> recorded a specimen with 32 anuran eggs in the stomach. The second individual, another female, was found resting during the day. The record was made in November, at the forest edge, near a swamp area. This individual had ingested three <italic><tp:taxon-name><tp:taxon-name-part taxon-name-part-type="genus" reg="Physalaemus">Physalaemus</tp:taxon-name-part><tp:taxon-name-part taxon-name-part-type="species" reg="jordanensis">jordanensis</tp:taxon-name-part></tp:taxon-name></italic> Bokermann, 1967 (two were ingested head-first and the last by the leg). <xref ref-type="bibr" rid="B141">Pontes et al. (2008)</xref> found <italic><tp:taxon-name><tp:taxon-name-part taxon-name-part-type="genus" reg="Echinanthera">E.</tp:taxon-name-part><tp:taxon-name-part taxon-name-part-type="species" reg="cephalostriata">cephalostriata</tp:taxon-name-part></tp:taxon-name></italic> only in primary and secondary forests. The presence of <italic><tp:taxon-name><tp:taxon-name-part taxon-name-part-type="genus" reg="Physalaemus">P.</tp:taxon-name-part><tp:taxon-name-part taxon-name-part-type="species" reg="jordanensis">jordanensis</tp:taxon-name-part></tp:taxon-name></italic> (found in <abbrev xmlns:xlink="http://www.w3.org/1999/xlink" xlink:title="Parque Estadual da Serra do Papagaio" id="ABBRID0EF4BG" xlink:type="simple">PESP</abbrev> just in open area marshes, F. Menezes pers. obs.) as prey of <italic><tp:taxon-name><tp:taxon-name-part taxon-name-part-type="genus" reg="Echinanthera">E.</tp:taxon-name-part><tp:taxon-name-part taxon-name-part-type="species" reg="cephalostriata">cephalostriata</tp:taxon-name-part></tp:taxon-name></italic>, indicates this snake also forages in open areas and lentic environments. Reproduction data of the species are scarce. The female collected in September (SVL = 490 mm; TL = 210 mm) presented nine vitellogenic follicles. <xref ref-type="bibr" rid="B61">Fiorillo (2016)</xref> refers to a female from Iguape, with eight vitellogenic follicles in November. No defensive behavior was observed for this species.</p></tp:treatment-sec><tp:treatment-sec sec-type="Altitudinal variation" id="SECID0EY4BG"><title>Altitudinal variation.</title><p>Found at altitude minimum of sea level from Santa Catarina coast to Rio de Janeiro and maximum of 1610 m a.s.l. in Campos do Jordão, SP (<xref ref-type="bibr" rid="B22">Bérnils 2009</xref>). The maximum altitude for this species is recorded here, with two individuals found at 1730 m a.s.l.. <xref ref-type="bibr" rid="B22">Bérnils (2009)</xref> mentioned that more than 80% of the toponyms come from hill and plateau areas. Although the distribution range is concentrated in mountains and plateau areas, this species is also frequent in lower altitudes (see <xref ref-type="bibr" rid="B82">Hartmann 2005</xref>, <xref ref-type="bibr" rid="B61">Fiorillo 2016</xref>).</p></tp:treatment-sec><tp:treatment-sec sec-type="distribution" id="SECID0EO5BG"><title>Distribution and habitat.</title><p>Northeast, southeast, and southern Brazil (Bahia, Espírito Santo, Minas Gerais, Paraná, Rio de Janeiro, Santa Catarina and São Paulo) (<xref ref-type="bibr" rid="B173">Wallach et al. 2014</xref>). Occurs in dense and mixed ombrophilous forest formations, as well as in semi-deciduous forests (<xref ref-type="bibr" rid="B51">Di-Bernardo 1996</xref>, <xref ref-type="bibr" rid="B22">Bérnils 2009</xref>).</p></tp:treatment-sec><ref-list><ref id="B103"><mixed-citation xmlns:xlink="http://www.w3.org/1999/xlink" xlink:type="simple"><person-group><name name-style="western"><surname>Marques</surname><given-names>OAV</given-names></name><name name-style="western"><surname>Eterovic</surname><given-names>A</given-names></name><name name-style="western"><surname>Sazima</surname><given-names>I</given-names></name></person-group> (<year>2001</year>) <tp:taxon-name><tp:taxon-name-part taxon-name-part-type="suborder">Serpentes</tp:taxon-name-part></tp:taxon-name> da Mata Atlântica: guia ilustrado para a Serra do Mar. Holos Editora, São Paulo.</mixed-citation></ref><ref id="B62"><mixed-citation xmlns:xlink="http://www.w3.org/1999/xlink" xlink:type="simple"><person-group><name name-style="western"><surname>Forlani</surname><given-names>MC</given-names></name><name name-style="western"><surname>Bernardo</surname><given-names>PH</given-names></name><name name-style="western"><surname>Haddad</surname><given-names>CFB</given-names></name><name name-style="western"><surname>Zaher</surname><given-names>H</given-names></name></person-group> (<year>2010</year>) <article-title>Herpetofauna do Parque Estadual Carlos Botelho, São Paulo, Brasil.</article-title><source>Biota Neotropica</source><volume>10</volume>: <fpage>265</fpage>–<lpage>309</lpage>. <ext-link xlink:type="simple" ext-link-type="doi" xlink:href="10.1590/S1676-06032010000300028">https://doi.org/10.1590/S1676-06032010000300028</ext-link></mixed-citation></ref><ref id="B123"><mixed-citation xmlns:xlink="http://www.w3.org/1999/xlink" xlink:type="simple"><person-group><name name-style="western"><surname>Moura-Leite</surname><given-names>JC</given-names></name><name name-style="western"><surname>Bérnils</surname><given-names>RS</given-names></name><name name-style="western"><surname>Morato</surname><given-names>SAA</given-names></name><name name-style="western"><surname>Langone</surname><given-names>JA</given-names></name></person-group> (<year>2003</year>) <italic><tp:taxon-name><tp:taxon-name-part taxon-name-part-type="genus">Echinanthera</tp:taxon-name-part><tp:taxon-name-part taxon-name-part-type="species">cephalostriata</tp:taxon-name-part></tp:taxon-name></italic>. Diet. Herpetological Review 34: 149.</mixed-citation></ref><ref id="B141"><mixed-citation xmlns:xlink="http://www.w3.org/1999/xlink" xlink:type="simple"><person-group><name name-style="western"><surname>Pontes</surname><given-names>JÁ</given-names></name><name name-style="western"><surname>Figueredo</surname><given-names>L</given-names></name><name name-style="western"><surname>Pontes</surname><given-names>JP</given-names></name><name name-style="western"><surname>Rocha</surname><given-names>CFD</given-names></name></person-group> (<year>2008</year>) <article-title>Snakes from the Atlantic Rainforest area of Serra do Mendanha, in Rio de Janeiro state, southeastern Brazil: a first approximation to the taxocenosis composition.</article-title><source>Brazilian Journal of Biology</source><volume>68</volume>: <fpage>601</fpage>–<lpage>608</lpage>. <ext-link xlink:type="simple" ext-link-type="doi" xlink:href="10.1590/S1519-69842008000300018">https://doi.org/10.1590/S1519-69842008000300018</ext-link></mixed-citation></ref><ref id="B61"><mixed-citation xmlns:xlink="http://www.w3.org/1999/xlink" xlink:type="simple"><person-group><name name-style="western"><surname>Fiorillo</surname><given-names>BF</given-names></name></person-group> (<year>2016</year>) Estrutura da comunidade de <tp:taxon-name><tp:taxon-name-part taxon-name-part-type="suborder">Serpentes</tp:taxon-name-part></tp:taxon-name> da Região da Fazenda Etá. PhD Thesis, Universidade Estadual Paulista Júlio de Mesquita Filho, São José do Rio Preto.</mixed-citation></ref><ref id="B22"><mixed-citation xmlns:xlink="http://www.w3.org/1999/xlink" xlink:type="simple"><person-group><name name-style="western"><surname>Bérnils</surname><given-names>RS</given-names></name></person-group> (<year>2009</year>) Composição e Padrões de Distribuição de <tp:taxon-name><tp:taxon-name-part taxon-name-part-type="superfamily">Caenophidia</tp:taxon-name-part></tp:taxon-name> (<tp:taxon-name><tp:taxon-name-part taxon-name-part-type="order">Squamata</tp:taxon-name-part></tp:taxon-name>, <tp:taxon-name><tp:taxon-name-part taxon-name-part-type="suborder">Serpentes</tp:taxon-name-part></tp:taxon-name>) das Serras Atlânticas e Planaltos do Sudeste da América do Sul [master’s thesis]. Rio de Janeiro (RJ): Universidade Federal do Rio de Janeiro.</mixed-citation></ref><ref id="B82"><mixed-citation xmlns:xlink="http://www.w3.org/1999/xlink" xlink:type="simple"><person-group><name name-style="western"><surname>Hartmann</surname><given-names>PA</given-names></name></person-group> (<year>2005</year>) História natural e ecologia de duas taxocenosis de serpentes na Mata Atlântica. Master’s Thesis, Universidade Estadual Paulista Júlio de Mesquita Filho, Rio Claro.</mixed-citation></ref><ref id="B173"><mixed-citation xmlns:xlink="http://www.w3.org/1999/xlink" xlink:type="simple"><person-group><name name-style="western"><surname>Wallach</surname><given-names>V</given-names></name><name name-style="western"><surname>Williams</surname><given-names>KL</given-names></name><name name-style="western"><surname>Boundy</surname><given-names>J</given-names></name></person-group> (<year>2014</year>) Snakes of the World: A Catalogue of Living and Extinct Species. CRC press, 1237 pp. <ext-link xlink:type="simple" ext-link-type="doi" xlink:href="10.1201/b16901">https://doi.org/10.1201/b16901</ext-link></mixed-citation></ref><ref id="B51"><mixed-citation xmlns:xlink="http://www.w3.org/1999/xlink" xlink:type="simple"><person-group><name name-style="western"><surname>Di-Bernardo</surname><given-names>M</given-names></name></person-group> (<year>1996</year>) <article-title>A new species of the Neotropical snake genus <italic><tp:taxon-name><tp:taxon-name-part taxon-name-part-type="genus">Echinanthera</tp:taxon-name-part></tp:taxon-name></italic> Cope, 1894 from Southeastern Brazil (<tp:taxon-name><tp:taxon-name-part taxon-name-part-type="suborder">Serpentes</tp:taxon-name-part></tp:taxon-name>, <tp:taxon-name><tp:taxon-name-part taxon-name-part-type="family">Colubridae</tp:taxon-name-part></tp:taxon-name>).</article-title><source>Snake-Nittagun</source><volume>27</volume>: <fpage>120</fpage>–<lpage>126</lpage>.</mixed-citation></ref></ref-list></tp:taxon-treatment>
