# Supplementary material for: Composition and natural history of the snakes from the Parque Estadual da Serra do Papagaio, southern Minas Gerais, Serra da Mantiqueira, Brazil
Source: Zookeys. 2018 Nov 19;797:117–60. doi: 10.3897/zookeys.797.24549 (PMC6255884; doi:10.3897/zookeys.797.24549)
Supplement: XML Treatment for Erythrolamprus miliaris [file zookeys.797.24549-treatment8.xml]

<!DOCTYPE tp:taxon-treatment
  PUBLIC "-//TaxonX//DTD Taxonomic Treatment Publishing DTD v0 20100105//EN" "tax-treatment-NSO.dtd">
<tp:taxon-treatment xmlns:tp="http://www.plazi.org/taxpub"><tp:treatment-meta><kwd-group><label>Taxon classification</label><kwd><named-content xmlns:xlink="http://www.w3.org/1999/xlink" content-type="kingdom">Animalia</named-content></kwd><kwd><named-content xmlns:xlink="http://www.w3.org/1999/xlink" content-type="order">Squamata</named-content></kwd><kwd><named-content xmlns:xlink="http://www.w3.org/1999/xlink" content-type="family">Dipsadidae</named-content></kwd></kwd-group><mixed-citation publication-type="journal"><person-group><name><surname>Menezes</surname><given-names>Frederico de Alcântara</given-names></name><name><surname>Abegg</surname><given-names>Arthur Diesel</given-names></name><name><surname>da Silva</surname><given-names>Bruno Rocha</given-names></name><name><surname>Franco</surname><given-names>Francisco Luís</given-names></name><name><surname>Feio</surname><given-names>Renato Neves</given-names></name></person-group><article-title>Composition and natural history of the snakes from the Parque Estadual <abbrev xmlns:xlink="http://www.w3.org/1999/xlink" xlink:title="disturbed areas" id="ABBRID0E6" xlink:type="simple">da</abbrev> Serra do Papagaio, southern Minas Gerais, Serra <abbrev xmlns:xlink="http://www.w3.org/1999/xlink" xlink:title="disturbed areas" id="ABBRID0EDB" xlink:type="simple">da</abbrev> Mantiqueira, Brazil</article-title><source>Zookeys</source><day>19</day><month>11</month><year>2018</year><volume>797</volume><fpage>117</fpage><lpage>160</lpage><pub-id pub-id-type="doi">10.3897/zookeys.797.24549</pub-id></mixed-citation></tp:treatment-meta><tp:nomenclature><tp:taxon-name><object-id xmlns:xlink="http://www.w3.org/1999/xlink" content-type="arpha" xlink:type="simple">D5720AC6-FCF3-5FB9-A4DB-F535C75BFC85</object-id>
                <tp:taxon-name-part taxon-name-part-type="genus" reg="Erythrolamprus">Erythrolamprus</tp:taxon-name-part>
                <tp:taxon-name-part taxon-name-part-type="species" reg="miliaris">miliaris</tp:taxon-name-part>
              </tp:taxon-name><tp:taxon-authority>(Linnaeus, 1758)</tp:taxon-authority></tp:nomenclature><tp:treatment-sec sec-type="natural history" id="SECID0EEAAI"><title>Natural history notes.</title><p>Species of medium size (<italic>n</italic> = 1), predominantly diurnal and semi-aquatic (<xref ref-type="bibr" rid="B103">Marques et al. 2001</xref>), although there are reports of activity at night (<xref ref-type="bibr" rid="B153">Sazima and Haddad 1992</xref>). In September, an individual was found standing still on the forest floor during the day (15:00 h) at a swamp border. This species feeds mainly on amphibians, fish, and tadpoles (<xref ref-type="bibr" rid="B101">Marques and Souza 1993</xref>, <xref ref-type="bibr" rid="B104">Marques and Sazima 2004</xref>), although it can occasionally feed on other reptiles (<xref ref-type="bibr" rid="B104">Marques and Sazima 2004</xref>, <xref ref-type="bibr" rid="B29">Bonfiglio and Lema 2007</xref>, <xref ref-type="bibr" rid="B85">Hartmann et al. 2009a</xref>). <xref ref-type="bibr" rid="B139">Pizzatto and Marques (2006)</xref> reported a continuous reproductive cycle in a population of southern Bahia state coast (northern distribution) and seasonal reproductive cycles in populations of both inland and coastal São Paulo and Paraná states (southern distribution). Fecundity is six to seventeen eggs, with individuals reaching sexual maturity at twelve months (<xref ref-type="bibr" rid="B171">Vitt 1992</xref>, <xref ref-type="bibr" rid="B139">Pizzatto and Marques 2006</xref>). No defensive behavior was observed for this species.</p></tp:treatment-sec><tp:treatment-sec sec-type="Altitudinal variation" id="SECID0EUBAI"><title>Altitudinal variation.</title><p>We found no information in the literature regarding the altitudinal variation of the species. In this study, the maximum altitudinal record was at 1643 m a.s.l., in Baependi-MG.</p></tp:treatment-sec><tp:treatment-sec sec-type="distribution" id="SECID0EZBAI"><title>Distribution and habitat.</title><p>Northern, northeast, central-west, southeast and southern Brazil (Alagoas, Amapá, Amazonas, Bahia, Ceará, Espírito Santo, Goiás, Maranhão, Mato Grosso, Mato Grosso do Sul, Minas Gerais, Pará, Paraná, Pernambuco, Piauí, Rio de Janeiro, Rio Grande do Norte, Rio Grande Do Sul, Rondônia, Santa Catarina, São Paulo, Sergipe) (<xref ref-type="bibr" rid="B173">Wallach et al. 2014</xref>). This species occurs in semi-deciduous, dense, and mixed ombrophilous forests, as well as in adjacent open areas, from the Amazon to the Atlantic Forest (<xref ref-type="bibr" rid="B71">Gans 1964</xref>).</p></tp:treatment-sec><ref-list><ref id="B103"><mixed-citation xmlns:xlink="http://www.w3.org/1999/xlink" xlink:type="simple"><person-group><name name-style="western"><surname>Marques</surname><given-names>OAV</given-names></name><name name-style="western"><surname>Eterovic</surname><given-names>A</given-names></name><name name-style="western"><surname>Sazima</surname><given-names>I</given-names></name></person-group> (<year>2001</year>) <tp:taxon-name><tp:taxon-name-part taxon-name-part-type="suborder">Serpentes</tp:taxon-name-part></tp:taxon-name> da Mata Atlântica: guia ilustrado para a Serra do Mar. Holos Editora, São Paulo.</mixed-citation></ref><ref id="B153"><mixed-citation xmlns:xlink="http://www.w3.org/1999/xlink" xlink:type="simple"><person-group><name name-style="western"><surname>Sazima</surname><given-names>I</given-names></name><name name-style="western"><surname>Haddad</surname><given-names>CFB</given-names></name></person-group> (<year>1992</year>) Répteis da Serra do Japi: notas sobre história natural. In História natural da Serra do Japi: ecologia e preservação de uma área florestal no sudeste do Brasil 28–49.</mixed-citation></ref><ref id="B101"><mixed-citation xmlns:xlink="http://www.w3.org/1999/xlink" xlink:type="simple"><person-group><name name-style="western"><surname>Marques</surname><given-names>OAV</given-names></name><name name-style="western"><surname>Souza</surname><given-names>VC</given-names></name></person-group> (<year>1993</year>) <article-title>Nota sobre a atividade alimentar de <italic><tp:taxon-name><tp:taxon-name-part taxon-name-part-type="genus">Liophis</tp:taxon-name-part><tp:taxon-name-part taxon-name-part-type="species">miliaris</tp:taxon-name-part></tp:taxon-name></italic> no ambiente marinho (<tp:taxon-name><tp:taxon-name-part taxon-name-part-type="suborder">Serpentes</tp:taxon-name-part></tp:taxon-name>, <tp:taxon-name><tp:taxon-name-part taxon-name-part-type="family">Colubridae</tp:taxon-name-part></tp:taxon-name>).</article-title><source>Revista Brasileira de Biologia</source><volume>53</volume>: <fpage>645</fpage>–<lpage>648</lpage>.</mixed-citation></ref><ref id="B104"><mixed-citation xmlns:xlink="http://www.w3.org/1999/xlink" xlink:type="simple"><person-group><name name-style="western"><surname>Marques</surname><given-names>OAV</given-names></name><name name-style="western"><surname>Sazima</surname><given-names>I</given-names></name></person-group> (<year>2004</year>) História natural dos répteis da Estação Ecológica Juréia-Itatins. In Marques OAV, Duleba W (Eds) Estação Ecológica Juréia-Itatins: ambiente físico, flora e fauna. Holos Editora, Ribeirão Preto, 257–277.</mixed-citation></ref><ref id="B29"><mixed-citation xmlns:xlink="http://www.w3.org/1999/xlink" xlink:type="simple"><person-group><name name-style="western"><surname>Bonfiglio</surname><given-names>F</given-names></name><name name-style="western"><surname>Lema</surname><given-names>T</given-names></name></person-group> (<year>2007</year>) Ofiofagia em <italic><tp:taxon-name><tp:taxon-name-part taxon-name-part-type="genus">Liophis</tp:taxon-name-part><tp:taxon-name-part taxon-name-part-type="species">miliaris</tp:taxon-name-part></tp:taxon-name></italic> (<tp:taxon-name><tp:taxon-name-part taxon-name-part-type="suborder">Serpentes</tp:taxon-name-part></tp:taxon-name>, <tp:taxon-name><tp:taxon-name-part taxon-name-part-type="family">Colubridae</tp:taxon-name-part></tp:taxon-name>). Biociências 14: 2. [on-line]</mixed-citation></ref><ref id="B85"><mixed-citation xmlns:xlink="http://www.w3.org/1999/xlink" xlink:type="simple"><person-group><name name-style="western"><surname>Hartmann</surname><given-names>PA</given-names></name><name name-style="western"><surname>Hartmann</surname><given-names>MT</given-names></name><name name-style="western"><surname>Martins</surname><given-names>M</given-names></name></person-group> (<year>2009a</year>) <article-title>Ecologia e história natural de uma taxocenose de serpentes no Núcleo Santa Virgínia do Parque Estadual da Serra do Mar, no sudeste do Brasil.</article-title><source>Biota Neotropica</source><volume>9</volume>: <fpage>173</fpage>–<lpage>184</lpage>. <ext-link xlink:type="simple" ext-link-type="doi" xlink:href="10.1590/S1676-06032009000300018">https://doi.org/10.1590/S1676-06032009000300018</ext-link></mixed-citation></ref><ref id="B139"><mixed-citation xmlns:xlink="http://www.w3.org/1999/xlink" xlink:type="simple"><person-group><name name-style="western"><surname>Pizzatto</surname><given-names>L</given-names></name><name name-style="western"><surname>Marques</surname><given-names>OAV</given-names></name></person-group> (<year>2006</year>) <article-title>Interpopulational variation in reproductive cycles and activity of the water snake <italic><tp:taxon-name><tp:taxon-name-part taxon-name-part-type="genus">Liophis</tp:taxon-name-part><tp:taxon-name-part taxon-name-part-type="species">miliaris</tp:taxon-name-part></tp:taxon-name></italic> (<tp:taxon-name><tp:taxon-name-part taxon-name-part-type="family">Colubridae</tp:taxon-name-part></tp:taxon-name>) in Brazil.</article-title><source>Herpetological Journal</source><volume>16</volume>: <fpage>353</fpage>–<lpage>361</lpage>.</mixed-citation></ref><ref id="B171"><mixed-citation xmlns:xlink="http://www.w3.org/1999/xlink" xlink:type="simple"><person-group><name name-style="western"><surname>Vitt</surname><given-names>LJ</given-names></name></person-group> (<year>1992</year>) <article-title>Diversity of reproductive strategies among Brazilian lizards and snakes: the significance of lineage and adaptation.</article-title> In: <person-group><name name-style="western"><surname>Hamlett</surname><given-names>WC</given-names></name></person-group> (<role>Ed.</role>) <issue-title>Reproductive Biology of South American Vertebrates.</issue-title><source>Springer–Verlag, New York</source>, <fpage>135</fpage>–<lpage>149</lpage>. <ext-link xlink:type="simple" ext-link-type="doi" xlink:href="10.1007/978-1-4612-2866-0_10">https://doi.org/10.1007/978-1-4612-2866-0_10</ext-link></mixed-citation></ref><ref id="B173"><mixed-citation xmlns:xlink="http://www.w3.org/1999/xlink" xlink:type="simple"><person-group><name name-style="western"><surname>Wallach</surname><given-names>V</given-names></name><name name-style="western"><surname>Williams</surname><given-names>KL</given-names></name><name name-style="western"><surname>Boundy</surname><given-names>J</given-names></name></person-group> (<year>2014</year>) Snakes of the World: A Catalogue of Living and Extinct Species. CRC press, 1237 pp. <ext-link xlink:type="simple" ext-link-type="doi" xlink:href="10.1201/b16901">https://doi.org/10.1201/b16901</ext-link></mixed-citation></ref><ref id="B71"><mixed-citation xmlns:xlink="http://www.w3.org/1999/xlink" xlink:type="simple"><person-group><name name-style="western"><surname>Gans</surname><given-names>C</given-names></name></person-group> (<year>1964</year>) <article-title>A redescription of, and geographic variation in <italic><tp:taxon-name><tp:taxon-name-part taxon-name-part-type="genus">Liophis</tp:taxon-name-part><tp:taxon-name-part taxon-name-part-type="species">miliaris</tp:taxon-name-part></tp:taxon-name></italic> Linné, the common water snake of southeastern South America.</article-title><source>American Museum Novitates</source><volume>2178</volume>: <fpage>1</fpage>–<lpage>58</lpage>.</mixed-citation></ref></ref-list></tp:taxon-treatment>
