# Supplementary material for: Composition and natural history of the snakes from the Parque Estadual da Serra do Papagaio, southern Minas Gerais, Serra da Mantiqueira, Brazil
Source: Zookeys. 2018 Nov 19;797:117–60. doi: 10.3897/zookeys.797.24549 (PMC6255884; doi:10.3897/zookeys.797.24549)
Supplement: XML Treatment for Gomesophis brasiliensis [file zookeys.797.24549-treatment9.xml]

<!DOCTYPE tp:taxon-treatment
  PUBLIC "-//TaxonX//DTD Taxonomic Treatment Publishing DTD v0 20100105//EN" "tax-treatment-NSO.dtd">
<tp:taxon-treatment xmlns:tp="http://www.plazi.org/taxpub"><tp:treatment-meta><kwd-group><label>Taxon classification</label><kwd><named-content xmlns:xlink="http://www.w3.org/1999/xlink" content-type="kingdom">Animalia</named-content></kwd><kwd><named-content xmlns:xlink="http://www.w3.org/1999/xlink" content-type="order">Squamata</named-content></kwd><kwd><named-content xmlns:xlink="http://www.w3.org/1999/xlink" content-type="family">Dipsadidae</named-content></kwd></kwd-group><mixed-citation publication-type="journal"><person-group><name><surname>Menezes</surname><given-names>Frederico de Alcântara</given-names></name><name><surname>Abegg</surname><given-names>Arthur Diesel</given-names></name><name><surname>da Silva</surname><given-names>Bruno Rocha</given-names></name><name><surname>Franco</surname><given-names>Francisco Luís</given-names></name><name><surname>Feio</surname><given-names>Renato Neves</given-names></name></person-group><article-title>Composition and natural history of the snakes from the Parque Estadual <abbrev xmlns:xlink="http://www.w3.org/1999/xlink" xlink:title="disturbed areas" id="ABBRID0E6" xlink:type="simple">da</abbrev> Serra do Papagaio, southern Minas Gerais, Serra <abbrev xmlns:xlink="http://www.w3.org/1999/xlink" xlink:title="disturbed areas" id="ABBRID0EDB" xlink:type="simple">da</abbrev> Mantiqueira, Brazil</article-title><source>Zookeys</source><day>19</day><month>11</month><year>2018</year><volume>797</volume><fpage>117</fpage><lpage>160</lpage><pub-id pub-id-type="doi">10.3897/zookeys.797.24549</pub-id></mixed-citation></tp:treatment-meta><tp:nomenclature><tp:taxon-name><object-id xmlns:xlink="http://www.w3.org/1999/xlink" content-type="arpha" xlink:type="simple">B33C87BE-F5CF-5FF4-8801-9FC7DD3A6DEF</object-id>
                <tp:taxon-name-part taxon-name-part-type="genus" reg="Gomesophis">Gomesophis</tp:taxon-name-part>
                <tp:taxon-name-part taxon-name-part-type="species" reg="brasiliensis">brasiliensis</tp:taxon-name-part>
              </tp:taxon-name><tp:taxon-authority>(Gomes, 1918)</tp:taxon-authority><xref ref-type="fig" rid="F4">Figure 4C</xref></tp:nomenclature><tp:treatment-sec sec-type="natural history" id="SECID0EPDAI"><title>Natural history notes.</title><p>Species of small size (<italic>n</italic> = 8). This species is considered nocturnal and aquatic, associating with lentic watercourses (<xref ref-type="bibr" rid="B74">Gomes 1918</xref>, <xref ref-type="bibr" rid="B103">Marques et al. 2001</xref>, Gonzalez et al. 2014). During our fieldwork, it was found during all months of sampling in similar numbers and all observations occurred during the day in open areas. Five individuals were found active: four were moving from a river edge towards a swamp (10:00 h, 16:00 h, 17:00 h, 17:30 h) and one towards a creek (14:00 h). Three individuals were found at rest; one on a creek edge (9:00 h.), one in a muddy area (15:00 h) and another in a swamp (16:00 h). <xref ref-type="bibr" rid="B63">Fortes et al. (2010)</xref> recorded two active individuals at 21:00 h swimming on the surface of an 80-cm-deep turbid water lagoon. A male (SVL = 420 mm; TL = 75 mm) was kept in a 70cm × 30cm × 45cm terrarium for 10 consecutive days. During this period, it was monitored by camera 24 hours/day, to study its activity. It presented a unimodal activity pattern, with 96.4% of activity records during the day and peak activity from 9:30 to 17:00 h. Data obtained in the laboratory and field observations indicate this species is predominantly diurnal and semi-aquatic. <italic><tp:taxon-name><tp:taxon-name-part taxon-name-part-type="genus" reg="Gomesophis">G.</tp:taxon-name-part><tp:taxon-name-part taxon-name-part-type="species" reg="brasiliensis">brasiliensis</tp:taxon-name-part></tp:taxon-name></italic> frequently uses the ground (instead of the water), mainly during the day, to move between lentic and lotic environments. Of the three specimens examined, one had an earthworm in its stomach. Our results are consistent with the study by <xref ref-type="bibr" rid="B126">Oliveira et al. (2003)</xref> who also found traces of earthworm in the digestive tract of <italic><tp:taxon-name><tp:taxon-name-part taxon-name-part-type="genus" reg="Gomesophis">G.</tp:taxon-name-part><tp:taxon-name-part taxon-name-part-type="species" reg="brasiliensis">brasiliensis</tp:taxon-name-part></tp:taxon-name></italic>. Earthworms are sensitive to light and ultraviolet radiation (<xref ref-type="bibr" rid="B59">Edwards and Lofty 1977</xref>), so they are predominantly nocturnal, coming to the surface at night or during periods of very low light intensity during the day (<xref ref-type="bibr" rid="B97">Lee 1985</xref>). The diurnal activity of <italic><tp:taxon-name><tp:taxon-name-part taxon-name-part-type="genus" reg="Gomesophis">G.</tp:taxon-name-part><tp:taxon-name-part taxon-name-part-type="species" reg="brasiliensis">brasiliensis</tp:taxon-name-part></tp:taxon-name></italic> does not match its prey activity period. <italic><tp:taxon-name><tp:taxon-name-part taxon-name-part-type="genus" reg="Gomesophis">G.</tp:taxon-name-part><tp:taxon-name-part taxon-name-part-type="species" reg="brasiliensis">brasiliensis</tp:taxon-name-part></tp:taxon-name></italic> may hunt and capture its prey underground, during the day, possibly on the borders of marshes where the concentration of earthworms is higher (Frederico Menezes, pers. obs.). No information about reproduction of the examined specimens was recorded, except for a pregnant female in February. The species has seasonal reproduction associated with the rainy season, with juvenile recruitment between February and March (<xref ref-type="bibr" rid="B126">Oliveira et al. 2003</xref>). The defensive repertoire is described in <xref ref-type="bibr" rid="B116">Menezes et al. (2017)</xref>.</p></tp:treatment-sec><tp:treatment-sec sec-type="Altitudinal variation" id="SECID0EDGAI"><title>Altitudinal variation.</title><p>Found at a minimum of 430 m a.s.l. in Encruzilhada do Sul, RS and maximum of 1650 m a.s.l. in the Parque Estadual <abbrev xmlns:xlink="http://www.w3.org/1999/xlink" xlink:title="disturbed areas" id="ABBRID0EJGAI" xlink:type="simple">da</abbrev> Serra do Papagaio, Alagoa, MG. The maximum altitudinal record derives from the same are in this study, where most individuals were recorded at 1750 m altitude, in the <abbrev xmlns:xlink="http://www.w3.org/1999/xlink" xlink:title="Parque Estadual da Serra do Papagaio" id="ABBRID0ENGAI" xlink:type="simple">PESP</abbrev>, Baependi, MG. The toponyms obtained for this species occur in two altitudinal ranges: 51% are located between 430 and 800 meters and 49% above this range (<xref ref-type="bibr" rid="B22">Bérnils 2009</xref>).</p></tp:treatment-sec><tp:treatment-sec sec-type="distribution" id="SECID0EVGAI"><title>Distribution and habitat.</title><p>This species occurs in natural field areas (<xref ref-type="bibr" rid="B9">Amaral 1977</xref>, Ghizoni-Jr et al. 2009) in southern and southeastern Brazil (Minas Gerais, Paraná, Rio Grande do Sul, Santa Catarina, and São Paulo) (Gonzalez et al. 2014).</p></tp:treatment-sec><tp:treatment-sec><!--Section generated to contain objects referenced in tp:taxon-treatment.--><fig id="F4" position="float" orientation="portrait"><object-id xmlns:xlink="http://www.w3.org/1999/xlink" content-type="doi" xlink:type="simple">10.3897/zookeys.797.24549.figure4</object-id><object-id xmlns:xlink="http://www.w3.org/1999/xlink" content-type="zenodo_dep_id" xlink:type="simple">1560761</object-id><object-id xmlns:xlink="http://www.w3.org/1999/xlink" content-type="arpha" xlink:type="simple">7A21C54D-73FF-56E7-8DF6-4DEC46A49CDA</object-id><label>Figure 4.</label><caption><p>Snakes from the Serra do Papagaio. <bold>A</bold><italic><tp:taxon-name><tp:taxon-name-part taxon-name-part-type="genus" reg="Chironius">Chironius</tp:taxon-name-part><tp:taxon-name-part taxon-name-part-type="species" reg="brazili">brazili</tp:taxon-name-part></tp:taxon-name></italic><bold>B</bold><italic><tp:taxon-name><tp:taxon-name-part taxon-name-part-type="genus" reg="Apostolepis">Apostolepis</tp:taxon-name-part><tp:taxon-name-part taxon-name-part-type="species" reg="assimilis">assimilis</tp:taxon-name-part></tp:taxon-name></italic><bold>C</bold><italic><tp:taxon-name><tp:taxon-name-part taxon-name-part-type="genus" reg="Gomesophis">Gomesophis</tp:taxon-name-part><tp:taxon-name-part taxon-name-part-type="species" reg="brasiliensis">brasiliensis</tp:taxon-name-part></tp:taxon-name></italic><bold>D</bold><italic><tp:taxon-name><tp:taxon-name-part taxon-name-part-type="genus" reg="Philodryas">Philodryas</tp:taxon-name-part><tp:taxon-name-part taxon-name-part-type="species" reg="aestiva">aestiva</tp:taxon-name-part></tp:taxon-name></italic><bold>E</bold><italic><tp:taxon-name><tp:taxon-name-part taxon-name-part-type="genus" reg="Philodryas">Philodryas</tp:taxon-name-part><tp:taxon-name-part taxon-name-part-type="species" reg="patagoniensis">patagoniensis</tp:taxon-name-part></tp:taxon-name></italic><bold>F</bold><italic><tp:taxon-name><tp:taxon-name-part taxon-name-part-type="genus" reg="Thamnodynastes">Thamnodynastes</tp:taxon-name-part><tp:taxon-name-part taxon-name-part-type="species" reg="strigatus">strigatus</tp:taxon-name-part></tp:taxon-name></italic><bold>G</bold><italic><tp:taxon-name><tp:taxon-name-part taxon-name-part-type="genus" reg="Tomodon">Tomodon</tp:taxon-name-part><tp:taxon-name-part taxon-name-part-type="species" reg="dorsatus">dorsatus</tp:taxon-name-part></tp:taxon-name></italic><bold>H</bold><italic><tp:taxon-name><tp:taxon-name-part taxon-name-part-type="genus" reg="Xenodon">Xenodon</tp:taxon-name-part><tp:taxon-name-part taxon-name-part-type="species" reg="merremii">merremii</tp:taxon-name-part></tp:taxon-name></italic><bold>I</bold><italic><tp:taxon-name><tp:taxon-name-part taxon-name-part-type="genus" reg="Bothrops">Bothrops</tp:taxon-name-part><tp:taxon-name-part taxon-name-part-type="species" reg="fonsecai">fonsecai</tp:taxon-name-part></tp:taxon-name></italic><bold>J</bold><italic><tp:taxon-name><tp:taxon-name-part taxon-name-part-type="genus" reg="Bothrops">Bothrops</tp:taxon-name-part><tp:taxon-name-part taxon-name-part-type="species" reg="jararaca">jararaca</tp:taxon-name-part></tp:taxon-name></italic><bold>K</bold><italic><tp:taxon-name><tp:taxon-name-part taxon-name-part-type="genus" reg="Bothrops">Bothrops</tp:taxon-name-part><tp:taxon-name-part taxon-name-part-type="species" reg="neuwiedi">neuwiedi</tp:taxon-name-part></tp:taxon-name></italic><bold>L</bold><italic><tp:taxon-name><tp:taxon-name-part taxon-name-part-type="genus" reg="Crotalus">Crotalus</tp:taxon-name-part><tp:taxon-name-part taxon-name-part-type="species" reg="durissus">durissus</tp:taxon-name-part></tp:taxon-name></italic>. Photographs by Mário Sacramento, Frederico de Alcântara Menezes, Arthur Diesel Abegg, and Leonardo Chaves.</p></caption><graphic xmlns:xlink="http://www.w3.org/1999/xlink" xlink:href="zookeys-797-117-g004.jpg" position="float" orientation="portrait" xlink:type="simple" id="oo_243441.jpg"><uri content-type="original_file" xlink:type="simple">https://binary.pensoft.net/fig/243441</uri></graphic></fig></tp:treatment-sec><ref-list><ref id="B74"><mixed-citation xmlns:xlink="http://www.w3.org/1999/xlink" xlink:type="simple"><person-group><name name-style="western"><surname>Gomes</surname><given-names>JF</given-names></name></person-group> (<year>1918</year>) <article-title>Contribuição para o conhecimento dos ofídios do Brasil III. Descrição de duas espécies novas.</article-title><source>Memórias do Instituto Butantan</source><volume>1</volume>: <fpage>57</fpage>–<lpage>83</lpage>.</mixed-citation></ref><ref id="B103"><mixed-citation xmlns:xlink="http://www.w3.org/1999/xlink" xlink:type="simple"><person-group><name name-style="western"><surname>Marques</surname><given-names>OAV</given-names></name><name name-style="western"><surname>Eterovic</surname><given-names>A</given-names></name><name name-style="western"><surname>Sazima</surname><given-names>I</given-names></name></person-group> (<year>2001</year>) <tp:taxon-name><tp:taxon-name-part taxon-name-part-type="suborder">Serpentes</tp:taxon-name-part></tp:taxon-name> da Mata Atlântica: guia ilustrado para a Serra do Mar. Holos Editora, São Paulo.</mixed-citation></ref><ref id="B63"><mixed-citation xmlns:xlink="http://www.w3.org/1999/xlink" xlink:type="simple"><person-group><name name-style="western"><surname>Fortes</surname><given-names>VB</given-names></name><name name-style="western"><surname>Lucas</surname><given-names>EM</given-names></name><name name-style="western"><surname>Caldart</surname><given-names>VM</given-names></name></person-group> (<year>2010</year>) <tp:taxon-name><tp:taxon-name-part taxon-name-part-type="class">Reptilia</tp:taxon-name-part></tp:taxon-name>, <tp:taxon-name><tp:taxon-name-part taxon-name-part-type="suborder">Serpentes</tp:taxon-name-part></tp:taxon-name>, <tp:taxon-name><tp:taxon-name-part taxon-name-part-type="family">Dipsadidae</tp:taxon-name-part></tp:taxon-name>, <italic><tp:taxon-name><tp:taxon-name-part taxon-name-part-type="genus">Gomesophis</tp:taxon-name-part><tp:taxon-name-part taxon-name-part-type="species">brasiliensis</tp:taxon-name-part></tp:taxon-name></italic> (Gomes, 1918): Distribution extension in state of Santa Catarina, Brazil. Check List 415–416. <ext-link xlink:type="simple" ext-link-type="doi" xlink:href="10.15560/6.3.414">https://doi.org/10.15560/6.3.414</ext-link></mixed-citation></ref><ref id="B126"><mixed-citation xmlns:xlink="http://www.w3.org/1999/xlink" xlink:type="simple"><person-group><name name-style="western"><surname>Oliveira</surname><given-names>JL</given-names></name><name name-style="western"><surname>Borges</surname><given-names>M</given-names></name><name name-style="western"><surname>Marques</surname><given-names>OAV</given-names></name></person-group> (<year>2003</year>) <italic><tp:taxon-name><tp:taxon-name-part taxon-name-part-type="genus">Gomesophis</tp:taxon-name-part><tp:taxon-name-part taxon-name-part-type="species">brasiliensis</tp:taxon-name-part></tp:taxon-name></italic> (NCN). Reproduction and diet. Herpetology Review 34: 251–252.</mixed-citation></ref><ref id="B59"><mixed-citation xmlns:xlink="http://www.w3.org/1999/xlink" xlink:type="simple"><person-group><name name-style="western"><surname>Edwards</surname><given-names>CA</given-names></name><name name-style="western"><surname>Lofty</surname><given-names>JR</given-names></name></person-group> (<year>1977</year>) Biology of Earthworms. Chapman and Hall. London, 333 pp. <ext-link xlink:type="simple" ext-link-type="doi" xlink:href="10.1007/978-1-4613-3382-1">https://doi.org/10.1007/978-1-4613-3382-1</ext-link></mixed-citation></ref><ref id="B97"><mixed-citation xmlns:xlink="http://www.w3.org/1999/xlink" xlink:type="simple"><person-group><name name-style="western"><surname>Lee</surname><given-names>KE</given-names></name></person-group> (<year>1985</year>) <source>Earthworms.Their ecology and relationships with soils and land use.</source><publisher-name>Academic</publisher-name>, <publisher-loc>Sydney, Australia</publisher-loc>, <size units="page">411 pp</size>.</mixed-citation></ref><ref id="B116"><mixed-citation xmlns:xlink="http://www.w3.org/1999/xlink" xlink:type="simple"><person-group><name name-style="western"><surname>Menezes</surname><given-names>FA</given-names></name><name name-style="western"><surname>Fiorillo</surname><given-names>BF</given-names></name><name name-style="western"><surname>Feio</surname><given-names>RN</given-names></name></person-group> (<year>2017</year>) <article-title>Repertoire of antipredator displays in the poorly known Atlantic forest snake, <italic><tp:taxon-name><tp:taxon-name-part taxon-name-part-type="genus">Gomesophis</tp:taxon-name-part><tp:taxon-name-part taxon-name-part-type="species">brasiliensis</tp:taxon-name-part></tp:taxon-name></italic> (Gomes, 1918).</article-title><source>Herpetology Notes</source><volume>10</volume>: <fpage>245</fpage>–<lpage>247</lpage>.</mixed-citation></ref><ref id="B22"><mixed-citation xmlns:xlink="http://www.w3.org/1999/xlink" xlink:type="simple"><person-group><name name-style="western"><surname>Bérnils</surname><given-names>RS</given-names></name></person-group> (<year>2009</year>) Composição e Padrões de Distribuição de <tp:taxon-name><tp:taxon-name-part taxon-name-part-type="superfamily">Caenophidia</tp:taxon-name-part></tp:taxon-name> (<tp:taxon-name><tp:taxon-name-part taxon-name-part-type="order">Squamata</tp:taxon-name-part></tp:taxon-name>, <tp:taxon-name><tp:taxon-name-part taxon-name-part-type="suborder">Serpentes</tp:taxon-name-part></tp:taxon-name>) das Serras Atlânticas e Planaltos do Sudeste da América do Sul [master’s thesis]. Rio de Janeiro (RJ): Universidade Federal do Rio de Janeiro.</mixed-citation></ref><ref id="B9"><mixed-citation xmlns:xlink="http://www.w3.org/1999/xlink" xlink:type="simple"><person-group><name name-style="western"><surname>Amaral</surname><given-names>A</given-names></name></person-group> (<year>1977</year>) <tp:taxon-name><tp:taxon-name-part taxon-name-part-type="suborder">Serpentes</tp:taxon-name-part></tp:taxon-name> do Brasil. Iconografia Colorida. Melhoramentos e Editora da Universidade de São Paulo, 247 pp.</mixed-citation></ref></ref-list></tp:taxon-treatment>
