# Supplementary material for: Composition and natural history of the snakes from the Parque Estadual da Serra do Papagaio, southern Minas Gerais, Serra da Mantiqueira, Brazil
Source: Zookeys. 2018 Nov 19;797:117–60. doi: 10.3897/zookeys.797.24549 (PMC6255884; doi:10.3897/zookeys.797.24549)
Supplement: XML Treatment for Mussurana montana [file zookeys.797.24549-treatment10.xml]

<!DOCTYPE tp:taxon-treatment
  PUBLIC "-//TaxonX//DTD Taxonomic Treatment Publishing DTD v0 20100105//EN" "tax-treatment-NSO.dtd">
<tp:taxon-treatment xmlns:tp="http://www.plazi.org/taxpub"><tp:treatment-meta><kwd-group><label>Taxon classification</label><kwd><named-content xmlns:xlink="http://www.w3.org/1999/xlink" content-type="kingdom">Animalia</named-content></kwd><kwd><named-content xmlns:xlink="http://www.w3.org/1999/xlink" content-type="order">Squamata</named-content></kwd><kwd><named-content xmlns:xlink="http://www.w3.org/1999/xlink" content-type="family">Dipsadidae</named-content></kwd></kwd-group><mixed-citation publication-type="journal"><person-group><name><surname>Menezes</surname><given-names>Frederico de Alcântara</given-names></name><name><surname>Abegg</surname><given-names>Arthur Diesel</given-names></name><name><surname>da Silva</surname><given-names>Bruno Rocha</given-names></name><name><surname>Franco</surname><given-names>Francisco Luís</given-names></name><name><surname>Feio</surname><given-names>Renato Neves</given-names></name></person-group><article-title>Composition and natural history of the snakes from the Parque Estadual <abbrev xmlns:xlink="http://www.w3.org/1999/xlink" xlink:title="disturbed areas" id="ABBRID0E6" xlink:type="simple">da</abbrev> Serra do Papagaio, southern Minas Gerais, Serra <abbrev xmlns:xlink="http://www.w3.org/1999/xlink" xlink:title="disturbed areas" id="ABBRID0EDB" xlink:type="simple">da</abbrev> Mantiqueira, Brazil</article-title><source>Zookeys</source><day>19</day><month>11</month><year>2018</year><volume>797</volume><fpage>117</fpage><lpage>160</lpage><pub-id pub-id-type="doi">10.3897/zookeys.797.24549</pub-id></mixed-citation></tp:treatment-meta><tp:nomenclature><tp:taxon-name><object-id xmlns:xlink="http://www.w3.org/1999/xlink" content-type="arpha" xlink:type="simple">3DD664B0-487C-55E6-B130-BB5ECC6C1160</object-id>
                <tp:taxon-name-part taxon-name-part-type="genus" reg="Mussurana">Mussurana</tp:taxon-name-part>
                <tp:taxon-name-part taxon-name-part-type="species" reg="montana">montana</tp:taxon-name-part>
              </tp:taxon-name><tp:taxon-authority>(Franco, Marques &amp; Puorto, 1997)</tp:taxon-authority></tp:nomenclature><tp:treatment-sec sec-type="natural history" id="SECID0ECIAI"><title>Natural history notes.</title><p>A large species (<italic>n</italic> = 1), terrestrial (<xref ref-type="bibr" rid="B103">Marques et al. 2001</xref>, <xref ref-type="bibr" rid="B69">Gaiarsa et al. 2013</xref>). There is no information on the time of activity for this species (<xref ref-type="bibr" rid="B69">Gaiarsa et al. 2013</xref>). In October, an adult was seen resting at 11:20 h, coiled in the middle of plant litter, in a forested area. The record occurred in an adjacent conservation area: RPP Alto <tp:taxon-name><tp:taxon-name-part taxon-name-part-type="genus" reg="Montana">Montana</tp:taxon-name-part></tp:taxon-name>, Itamonte-MG. Literature data indicate its diet is composed of snakes and lizards (<xref ref-type="bibr" rid="B65">Franco et al. 1997</xref>). Regarding the reproduction, <xref ref-type="bibr" rid="B65">Franco et al. (1997)</xref> recorded two females: one with seven and the other with 11 eggs. No defensive behavior was observed for this species.</p></tp:treatment-sec><tp:treatment-sec sec-type="Altitudinal variation" id="SECID0EEJAI"><title>Altitudinal variation.</title><p>This species was found at a minimum of 750 m a.s.l. in Guaratinguetá, SP and maximum of 1610 m a.s.l. in Campos do Jordão, SP (<xref ref-type="bibr" rid="B22">Bérnils 2009</xref>). The maximum altitudinal record of the species was 1740 m a.s.l., at RPPN Alto <tp:taxon-name><tp:taxon-name-part taxon-name-part-type="genus" reg="Montana">Montana</tp:taxon-name-part></tp:taxon-name>, Itamonte, MG. <xref ref-type="bibr" rid="B22">Bérnils (2009)</xref> stated all toponyms found to occur in areas above 750 m a.s.l..</p></tp:treatment-sec><tp:treatment-sec sec-type="distribution" id="SECID0EYJAI"><title>Distribution and habitat.</title><p>Southeast Brazil (Minas Gerais, Rio de Janeiro, and São Paulo) (<xref ref-type="bibr" rid="B173">Wallach et al. 2014</xref>). This species occurs in fields, close to ombrophilous and seasonal forests (<xref ref-type="bibr" rid="B22">Bérnils 2009</xref>).</p></tp:treatment-sec><ref-list><ref id="B103"><mixed-citation xmlns:xlink="http://www.w3.org/1999/xlink" xlink:type="simple"><person-group><name name-style="western"><surname>Marques</surname><given-names>OAV</given-names></name><name name-style="western"><surname>Eterovic</surname><given-names>A</given-names></name><name name-style="western"><surname>Sazima</surname><given-names>I</given-names></name></person-group> (<year>2001</year>) <tp:taxon-name><tp:taxon-name-part taxon-name-part-type="suborder">Serpentes</tp:taxon-name-part></tp:taxon-name> da Mata Atlântica: guia ilustrado para a Serra do Mar. Holos Editora, São Paulo.</mixed-citation></ref><ref id="B69"><mixed-citation xmlns:xlink="http://www.w3.org/1999/xlink" xlink:type="simple"><person-group><name name-style="western"><surname>Gaiarsa</surname><given-names>MP</given-names></name><name name-style="western"><surname>Alencar</surname><given-names>LRV</given-names></name><name name-style="western"><surname>Martins</surname><given-names>M</given-names></name></person-group> (<year>2013</year>) <article-title>Natural History of Pseudoboine Snakes.</article-title><source>Papéis Avulsos de Zoologia</source><volume>53</volume>: <fpage>261</fpage>–<lpage>283</lpage>. <ext-link xlink:type="simple" ext-link-type="doi" xlink:href="10.1590/S0031-10492013001900001">https://doi.org/10.1590/S0031-10492013001900001</ext-link></mixed-citation></ref><ref id="B65"><mixed-citation xmlns:xlink="http://www.w3.org/1999/xlink" xlink:type="simple"><person-group><name name-style="western"><surname>Franco</surname><given-names>FL</given-names></name><name name-style="western"><surname>Marques</surname><given-names>OAV</given-names></name><name name-style="western"><surname>Puorto</surname><given-names>G</given-names></name></person-group> (<year>1997</year>) <article-title>Two new species of colubrid snakes of the genus <italic><tp:taxon-name><tp:taxon-name-part taxon-name-part-type="genus">Clelia</tp:taxon-name-part></tp:taxon-name></italic> from Brazil.</article-title><source>Journal of Herpetology</source><volume>31</volume>: <fpage>483</fpage>–<lpage>490</lpage>. <ext-link xlink:type="simple" ext-link-type="doi" xlink:href="10.2307/1565599">https://doi.org/10.2307/1565599</ext-link></mixed-citation></ref><ref id="B22"><mixed-citation xmlns:xlink="http://www.w3.org/1999/xlink" xlink:type="simple"><person-group><name name-style="western"><surname>Bérnils</surname><given-names>RS</given-names></name></person-group> (<year>2009</year>) Composição e Padrões de Distribuição de <tp:taxon-name><tp:taxon-name-part taxon-name-part-type="superfamily">Caenophidia</tp:taxon-name-part></tp:taxon-name> (<tp:taxon-name><tp:taxon-name-part taxon-name-part-type="order">Squamata</tp:taxon-name-part></tp:taxon-name>, <tp:taxon-name><tp:taxon-name-part taxon-name-part-type="suborder">Serpentes</tp:taxon-name-part></tp:taxon-name>) das Serras Atlânticas e Planaltos do Sudeste da América do Sul [master’s thesis]. Rio de Janeiro (RJ): Universidade Federal do Rio de Janeiro.</mixed-citation></ref><ref id="B173"><mixed-citation xmlns:xlink="http://www.w3.org/1999/xlink" xlink:type="simple"><person-group><name name-style="western"><surname>Wallach</surname><given-names>V</given-names></name><name name-style="western"><surname>Williams</surname><given-names>KL</given-names></name><name name-style="western"><surname>Boundy</surname><given-names>J</given-names></name></person-group> (<year>2014</year>) Snakes of the World: A Catalogue of Living and Extinct Species. CRC press, 1237 pp. <ext-link xlink:type="simple" ext-link-type="doi" xlink:href="10.1201/b16901">https://doi.org/10.1201/b16901</ext-link></mixed-citation></ref></ref-list></tp:taxon-treatment>
