# Supplementary material for: Composition and natural history of the snakes from the Parque Estadual da Serra do Papagaio, southern Minas Gerais, Serra da Mantiqueira, Brazil
Source: Zookeys. 2018 Nov 19;797:117–60. doi: 10.3897/zookeys.797.24549 (PMC6255884; doi:10.3897/zookeys.797.24549)
Supplement: XML Treatment for Oxyrhopus clathratus [file zookeys.797.24549-treatment11.xml]

<!DOCTYPE tp:taxon-treatment
  PUBLIC "-//TaxonX//DTD Taxonomic Treatment Publishing DTD v0 20100105//EN" "tax-treatment-NSO.dtd">
<tp:taxon-treatment xmlns:tp="http://www.plazi.org/taxpub"><tp:treatment-meta><kwd-group><label>Taxon classification</label><kwd><named-content xmlns:xlink="http://www.w3.org/1999/xlink" content-type="kingdom">Animalia</named-content></kwd><kwd><named-content xmlns:xlink="http://www.w3.org/1999/xlink" content-type="order">Squamata</named-content></kwd><kwd><named-content xmlns:xlink="http://www.w3.org/1999/xlink" content-type="family">Dipsadidae</named-content></kwd></kwd-group><mixed-citation publication-type="journal"><person-group><name><surname>Menezes</surname><given-names>Frederico de Alcântara</given-names></name><name><surname>Abegg</surname><given-names>Arthur Diesel</given-names></name><name><surname>da Silva</surname><given-names>Bruno Rocha</given-names></name><name><surname>Franco</surname><given-names>Francisco Luís</given-names></name><name><surname>Feio</surname><given-names>Renato Neves</given-names></name></person-group><article-title>Composition and natural history of the snakes from the Parque Estadual <abbrev xmlns:xlink="http://www.w3.org/1999/xlink" xlink:title="disturbed areas" id="ABBRID0E6" xlink:type="simple">da</abbrev> Serra do Papagaio, southern Minas Gerais, Serra <abbrev xmlns:xlink="http://www.w3.org/1999/xlink" xlink:title="disturbed areas" id="ABBRID0EDB" xlink:type="simple">da</abbrev> Mantiqueira, Brazil</article-title><source>Zookeys</source><day>19</day><month>11</month><year>2018</year><volume>797</volume><fpage>117</fpage><lpage>160</lpage><pub-id pub-id-type="doi">10.3897/zookeys.797.24549</pub-id></mixed-citation></tp:treatment-meta><tp:nomenclature><tp:taxon-name><object-id xmlns:xlink="http://www.w3.org/1999/xlink" content-type="arpha" xlink:type="simple">F065370C-24BD-5386-81BF-9B3D2B070250</object-id>
                <tp:taxon-name-part taxon-name-part-type="genus" reg="Oxyrhopus">Oxyrhopus</tp:taxon-name-part>
                <tp:taxon-name-part taxon-name-part-type="species" reg="clathratus">clathratus</tp:taxon-name-part>
              </tp:taxon-name><tp:taxon-authority>Duméril, Bibron &amp; Duméril, 1854</tp:taxon-authority></tp:nomenclature><tp:treatment-sec sec-type="natural history" id="SECID0EJLAI"><title>Natural history notes.</title><p>Species of medium size (<italic>n</italic> = 1), terrestrial and nocturnal (<xref ref-type="bibr" rid="B103">Marques et al. 2001</xref>). A recently road-killed adult male was found in an open area near the <abbrev xmlns:xlink="http://www.w3.org/1999/xlink" xlink:title="Parque Estadual da Serra do Papagaio" id="ABBRID0EVLAI" xlink:type="simple">PESP</abbrev>, during the morning. There was no evidence of diet or reproduction of the examined specimen. The available information in the literature indicates a diet composed mainly of mammals, although lizards and birds can also be prey (<xref ref-type="bibr" rid="B86">Hartmann et al. 2009b</xref>, <xref ref-type="bibr" rid="B69">Gaiarsa et al. 2013</xref>). Reproduction is seasonal, with a reproductive peak in the summer (<xref ref-type="bibr" rid="B104">Marques and Sazima 2004</xref>). Fecundity varies from four to 16 eggs (<xref ref-type="bibr" rid="B69">Gaiarsa et al. 2013</xref>). No defensive behavior was observed for this species.</p></tp:treatment-sec><tp:treatment-sec sec-type="Altitudinal variation" id="SECID0EJMAI"><title>Altitudinal variation.</title><p>The species is found at a minimum of sea level from the coast of Rio Grande do Sul to Rio de Janeiro, and a maximum of 1610 m a.s.l. in Campos do Jordão, SP (<xref ref-type="bibr" rid="B22">Bérnils 2009</xref>). In this study, we found this species outside the <abbrev xmlns:xlink="http://www.w3.org/1999/xlink" xlink:title="Parque Estadual da Serra do Papagaio" id="ABBRID0ETMAI" xlink:type="simple">PESP</abbrev> limits, at 1000 m a.s.l. in the Aiuruoca, MG. Total altitudinal range is broad with 31.7% of toponyms found from the sea level up to 400 m a.s.l., 36.6% between 401 and 800 m a.s.l. and 31.7% above 801 m a.s.l. (<xref ref-type="bibr" rid="B22">Bérnils 2009</xref>).</p></tp:treatment-sec><tp:treatment-sec sec-type="distribution" id="SECID0E2MAI"><title>Distribution and habitat.</title><p>Northeast and southeast Brazil (Bahia, Espírito Santo, Minas Gerais, Rio de Janeiro, Rio Grande do Sul, Santa Catarina, São Paulo), and Argentina (<xref ref-type="bibr" rid="B173">Wallach et al. 2014</xref>, <xref ref-type="bibr" rid="B20">Bernardo et al. 2012</xref>). It occurs in dense, mixed ombrophilous and seasonal semidecidual forests (<xref ref-type="bibr" rid="B20">Bernardo et al. 2012</xref>).</p></tp:treatment-sec><ref-list><ref id="B103"><mixed-citation xmlns:xlink="http://www.w3.org/1999/xlink" xlink:type="simple"><person-group><name name-style="western"><surname>Marques</surname><given-names>OAV</given-names></name><name name-style="western"><surname>Eterovic</surname><given-names>A</given-names></name><name name-style="western"><surname>Sazima</surname><given-names>I</given-names></name></person-group> (<year>2001</year>) <tp:taxon-name><tp:taxon-name-part taxon-name-part-type="suborder">Serpentes</tp:taxon-name-part></tp:taxon-name> da Mata Atlântica: guia ilustrado para a Serra do Mar. Holos Editora, São Paulo.</mixed-citation></ref><ref id="B86"><mixed-citation xmlns:xlink="http://www.w3.org/1999/xlink" xlink:type="simple"><person-group><name name-style="western"><surname>Hartmann</surname><given-names>PA</given-names></name><name name-style="western"><surname>Hartmann</surname><given-names>MT</given-names></name><name name-style="western"><surname>Martins</surname><given-names>M</given-names></name></person-group> (<year>2009b</year>) <article-title>Ecology of a snake assemblage in the Atlantic Forest of southeastern Brazil.</article-title><source>Papéis Avulsos de Zoologia</source><volume>49</volume>: <fpage>343</fpage>–<lpage>360</lpage>.</mixed-citation></ref><ref id="B69"><mixed-citation xmlns:xlink="http://www.w3.org/1999/xlink" xlink:type="simple"><person-group><name name-style="western"><surname>Gaiarsa</surname><given-names>MP</given-names></name><name name-style="western"><surname>Alencar</surname><given-names>LRV</given-names></name><name name-style="western"><surname>Martins</surname><given-names>M</given-names></name></person-group> (<year>2013</year>) <article-title>Natural History of Pseudoboine Snakes.</article-title><source>Papéis Avulsos de Zoologia</source><volume>53</volume>: <fpage>261</fpage>–<lpage>283</lpage>. <ext-link xlink:type="simple" ext-link-type="doi" xlink:href="10.1590/S0031-10492013001900001">https://doi.org/10.1590/S0031-10492013001900001</ext-link></mixed-citation></ref><ref id="B104"><mixed-citation xmlns:xlink="http://www.w3.org/1999/xlink" xlink:type="simple"><person-group><name name-style="western"><surname>Marques</surname><given-names>OAV</given-names></name><name name-style="western"><surname>Sazima</surname><given-names>I</given-names></name></person-group> (<year>2004</year>) História natural dos répteis da Estação Ecológica Juréia-Itatins. In Marques OAV, Duleba W (Eds) Estação Ecológica Juréia-Itatins: ambiente físico, flora e fauna. Holos Editora, Ribeirão Preto, 257–277.</mixed-citation></ref><ref id="B22"><mixed-citation xmlns:xlink="http://www.w3.org/1999/xlink" xlink:type="simple"><person-group><name name-style="western"><surname>Bérnils</surname><given-names>RS</given-names></name></person-group> (<year>2009</year>) Composição e Padrões de Distribuição de <tp:taxon-name><tp:taxon-name-part taxon-name-part-type="superfamily">Caenophidia</tp:taxon-name-part></tp:taxon-name> (<tp:taxon-name><tp:taxon-name-part taxon-name-part-type="order">Squamata</tp:taxon-name-part></tp:taxon-name>, <tp:taxon-name><tp:taxon-name-part taxon-name-part-type="suborder">Serpentes</tp:taxon-name-part></tp:taxon-name>) das Serras Atlânticas e Planaltos do Sudeste da América do Sul [master’s thesis]. Rio de Janeiro (RJ): Universidade Federal do Rio de Janeiro.</mixed-citation></ref><ref id="B173"><mixed-citation xmlns:xlink="http://www.w3.org/1999/xlink" xlink:type="simple"><person-group><name name-style="western"><surname>Wallach</surname><given-names>V</given-names></name><name name-style="western"><surname>Williams</surname><given-names>KL</given-names></name><name name-style="western"><surname>Boundy</surname><given-names>J</given-names></name></person-group> (<year>2014</year>) Snakes of the World: A Catalogue of Living and Extinct Species. CRC press, 1237 pp. <ext-link xlink:type="simple" ext-link-type="doi" xlink:href="10.1201/b16901">https://doi.org/10.1201/b16901</ext-link></mixed-citation></ref><ref id="B20"><mixed-citation xmlns:xlink="http://www.w3.org/1999/xlink" xlink:type="simple"><person-group><name name-style="western"><surname>Bernardo</surname><given-names>PH</given-names></name><name name-style="western"><surname>Machado</surname><given-names>FA</given-names></name><name name-style="western"><surname>Murphy</surname><given-names>RW</given-names></name><name name-style="western"><surname>Zaher</surname><given-names>H</given-names></name></person-group> (<year>2012</year>) <article-title>Redescription and morphological variation of <italic><tp:taxon-name><tp:taxon-name-part taxon-name-part-type="genus">Oxyrhopus</tp:taxon-name-part><tp:taxon-name-part taxon-name-part-type="species">clathratus</tp:taxon-name-part></tp:taxon-name></italic> Duméril, Bibron &amp; Duméril, 1854 (<tp:taxon-name><tp:taxon-name-part taxon-name-part-type="suborder">Serpentes</tp:taxon-name-part></tp:taxon-name>: <tp:taxon-name><tp:taxon-name-part taxon-name-part-type="family">Dipsadidae</tp:taxon-name-part></tp:taxon-name>: <tp:taxon-name><tp:taxon-name-part taxon-name-part-type="subfamily">Xenodontinae</tp:taxon-name-part></tp:taxon-name>).</article-title><source>South American Journal of Herpetology</source><volume>7</volume>: <fpage>134</fpage>–<lpage>148</lpage>. <ext-link xlink:type="simple" ext-link-type="doi" xlink:href="10.2994/057.007.0203">https://doi.org/10.2994/057.007.0203</ext-link></mixed-citation></ref></ref-list></tp:taxon-treatment>
