# Supplementary material for: Composition and natural history of the snakes from the Parque Estadual da Serra do Papagaio, southern Minas Gerais, Serra da Mantiqueira, Brazil
Source: Zookeys. 2018 Nov 19;797:117–60. doi: 10.3897/zookeys.797.24549 (PMC6255884; doi:10.3897/zookeys.797.24549)
Supplement: XML Treatment for Oxyrhopus rhombifer [file zookeys.797.24549-treatment12.xml]

<!DOCTYPE tp:taxon-treatment
  PUBLIC "-//TaxonX//DTD Taxonomic Treatment Publishing DTD v0 20100105//EN" "tax-treatment-NSO.dtd">
<tp:taxon-treatment xmlns:tp="http://www.plazi.org/taxpub"><tp:treatment-meta><kwd-group><label>Taxon classification</label><kwd><named-content xmlns:xlink="http://www.w3.org/1999/xlink" content-type="kingdom">Animalia</named-content></kwd><kwd><named-content xmlns:xlink="http://www.w3.org/1999/xlink" content-type="order">Squamata</named-content></kwd><kwd><named-content xmlns:xlink="http://www.w3.org/1999/xlink" content-type="family">Dipsadidae</named-content></kwd></kwd-group><mixed-citation publication-type="journal"><person-group><name><surname>Menezes</surname><given-names>Frederico de Alcântara</given-names></name><name><surname>Abegg</surname><given-names>Arthur Diesel</given-names></name><name><surname>da Silva</surname><given-names>Bruno Rocha</given-names></name><name><surname>Franco</surname><given-names>Francisco Luís</given-names></name><name><surname>Feio</surname><given-names>Renato Neves</given-names></name></person-group><article-title>Composition and natural history of the snakes from the Parque Estadual <abbrev xmlns:xlink="http://www.w3.org/1999/xlink" xlink:title="disturbed areas" id="ABBRID0E6" xlink:type="simple">da</abbrev> Serra do Papagaio, southern Minas Gerais, Serra <abbrev xmlns:xlink="http://www.w3.org/1999/xlink" xlink:title="disturbed areas" id="ABBRID0EDB" xlink:type="simple">da</abbrev> Mantiqueira, Brazil</article-title><source>Zookeys</source><day>19</day><month>11</month><year>2018</year><volume>797</volume><fpage>117</fpage><lpage>160</lpage><pub-id pub-id-type="doi">10.3897/zookeys.797.24549</pub-id></mixed-citation></tp:treatment-meta><tp:nomenclature><tp:taxon-name><object-id xmlns:xlink="http://www.w3.org/1999/xlink" content-type="arpha" xlink:type="simple">2EA88614-498D-51F6-A035-D056B30418F9</object-id>
                <tp:taxon-name-part taxon-name-part-type="genus" reg="Oxyrhopus">Oxyrhopus</tp:taxon-name-part>
                <tp:taxon-name-part taxon-name-part-type="species" reg="rhombifer">rhombifer</tp:taxon-name-part>
              </tp:taxon-name><tp:taxon-authority>Duméril, Bibron &amp; Duméril, 1854</tp:taxon-authority></tp:nomenclature><tp:treatment-sec sec-type="natural history" id="SECID0EQOAI"><title>Natural history notes.</title><p>Species of medium size (<italic>n</italic> = 1), nocturnal and terrestrial (<xref ref-type="bibr" rid="B103">Marques et al. 2001</xref>). An individual was found resting during the day (9:30 h) in a pasture area. This species occurs mainly in open areas (<xref ref-type="bibr" rid="B37">Cechin 1999</xref>, <xref ref-type="bibr" rid="B150">Sawaya et al. 2008</xref>), but may be found in forested areas near fields (<xref ref-type="bibr" rid="B99">Lema 1994</xref>, <xref ref-type="bibr" rid="B34">Cardoso 2011</xref>). It is a generalist species, feeding mainly on lizards, but also small mammals and snakes (<xref ref-type="bibr" rid="B37">Cechin 1999</xref>, <xref ref-type="bibr" rid="B35">Carreira 2002</xref>, <xref ref-type="bibr" rid="B115">Maschio et al. 2003</xref>, <xref ref-type="bibr" rid="B150">Sawaya et al. 2008</xref>). It is oviparous, with litter varying from two to 12 eggs (<xref ref-type="bibr" rid="B69">Gaiarsa et al. 2013</xref>). No defensive behavior was observed for this species.</p></tp:treatment-sec><tp:treatment-sec sec-type="Altitudinal variation" id="SECID0EAQAI"><title>Altitudinal variation.</title><p>This species is found at a minimum of sea level in Argentina, Uruguay, Rio Grande do Sul, and south of Santa Catarina, and at a maximum of 1330 m a.s.l. in Liberdade, MG (<xref ref-type="bibr" rid="B22">Bérnils 2009</xref>). This study provides a new maximum altitudinal record of the species with an individual found at 1730 m a.s.l., Baependi, MG. The records located below 400 m a.s.l. occurred only from the Prata Basin to Santa Catarina (<xref ref-type="bibr" rid="B22">Bérnils 2009</xref>).</p></tp:treatment-sec><tp:treatment-sec sec-type="distribution" id="SECID0EOQAI"><title>Distribution and habitat.</title><p>Northeast, central-west, southeast and southern Brazil (Bahia, Ceará, Distrito Federal, Goiás, Mato Grosso, Mato Grosso do Sul, Minas Gerais, Pará, Paraná, Pernambuco, Rio de Janeiro, Rio Grande do Sul, Rondônia, Santa Catarina and São Paulo), Argentina, Bolivia, Paraguay and Uruguay (<xref ref-type="bibr" rid="B173">Wallach et al. 2014</xref>). The species was predominantly found in areas with open formations of Pampa, plateau fields, rupestrian fields, restingas, and at the southern portions of the cerrado (<xref ref-type="bibr" rid="B22">Bérnils 2009</xref>, Ghizoni-Jr et al. 2009).</p></tp:treatment-sec><ref-list><ref id="B103"><mixed-citation xmlns:xlink="http://www.w3.org/1999/xlink" xlink:type="simple"><person-group><name name-style="western"><surname>Marques</surname><given-names>OAV</given-names></name><name name-style="western"><surname>Eterovic</surname><given-names>A</given-names></name><name name-style="western"><surname>Sazima</surname><given-names>I</given-names></name></person-group> (<year>2001</year>) <tp:taxon-name><tp:taxon-name-part taxon-name-part-type="suborder">Serpentes</tp:taxon-name-part></tp:taxon-name> da Mata Atlântica: guia ilustrado para a Serra do Mar. Holos Editora, São Paulo.</mixed-citation></ref><ref id="B37"><mixed-citation xmlns:xlink="http://www.w3.org/1999/xlink" xlink:type="simple"><person-group><name name-style="western"><surname>Cechin</surname><given-names>SZ</given-names></name></person-group> (<year>1999</year>) História natural de uma comunidade de serpentes na região da depressão central (Santa Maria) Rio Grande do Sul, Brasil. Master’s Thesis, Pontífica Universidade Católica do Rio Grande do Sul, Rio Grande do Sul.</mixed-citation></ref><ref id="B150"><mixed-citation xmlns:xlink="http://www.w3.org/1999/xlink" xlink:type="simple"><person-group><name name-style="western"><surname>Sawaya</surname><given-names>RJ</given-names></name><name name-style="western"><surname>Marques</surname><given-names>OAV</given-names></name><name name-style="western"><surname>Martins</surname><given-names>M</given-names></name></person-group> (<year>2008</year>) <article-title>Composition and natural history of a Cerrado snake assemblage at Itirapina, São Paulo state, southeastern Brazil.</article-title><source>Biota Neotropica</source><volume>8</volume>: <fpage>127</fpage>–<lpage>149</lpage>. <ext-link xlink:type="simple" ext-link-type="doi" xlink:href="10.1590/S1676-06032008000200015">https://doi.org/10.1590/S1676-06032008000200015</ext-link></mixed-citation></ref><ref id="B99"><mixed-citation xmlns:xlink="http://www.w3.org/1999/xlink" xlink:type="simple"><person-group><name name-style="western"><surname>Lema</surname><given-names>T</given-names></name></person-group> (<year>1994</year>) <article-title>Lista comentada dos répteis ocorrentes no Rio Grande do Sul, Brasil. Comunicações do Museu de Ciências da Pontifícia Universidade Católica do Rio Grande do Sul.</article-title><source>Iheringia, Série Zoologia</source><volume>7</volume>: <fpage>41</fpage>–<lpage>150</lpage>.</mixed-citation></ref><ref id="B34"><mixed-citation xmlns:xlink="http://www.w3.org/1999/xlink" xlink:type="simple"><person-group><name name-style="western"><surname>Cardoso</surname><given-names>SRT</given-names></name></person-group> (<year>2011</year>) História natural das serpentes da região de Munhoz, sul de Minas Gerais, Serra da Mantiqueira. Master’s Thesis, Universidade de São Paulo, São Paulo.</mixed-citation></ref><ref id="B35"><mixed-citation xmlns:xlink="http://www.w3.org/1999/xlink" xlink:type="simple"><person-group><name name-style="western"><surname>Carreira</surname><given-names>Vidal S</given-names></name></person-group> (<year>2002</year>) Alimentación de los Ofidios de Uruguay. Montevideo. Asociación Herpetológica Española, Monografías de Herpetología 6: 127.</mixed-citation></ref><ref id="B115"><mixed-citation xmlns:xlink="http://www.w3.org/1999/xlink" xlink:type="simple"><person-group><name name-style="western"><surname>Maschio</surname><given-names>GF</given-names></name><name name-style="western"><surname>Di-Bernardo</surname><given-names>M</given-names></name><name name-style="western"><surname>Melchiors</surname><given-names>J</given-names></name></person-group> (<year>2003</year>) <italic><tp:taxon-name><tp:taxon-name-part taxon-name-part-type="genus">Oxyrhopus</tp:taxon-name-part><tp:taxon-name-part taxon-name-part-type="species">rhombifer</tp:taxon-name-part><tp:taxon-name-part taxon-name-part-type="subspecies">rhombifer</tp:taxon-name-part></tp:taxon-name></italic> (Falsa-coral). Diet. Herpetological Review 35: 71.</mixed-citation></ref><ref id="B69"><mixed-citation xmlns:xlink="http://www.w3.org/1999/xlink" xlink:type="simple"><person-group><name name-style="western"><surname>Gaiarsa</surname><given-names>MP</given-names></name><name name-style="western"><surname>Alencar</surname><given-names>LRV</given-names></name><name name-style="western"><surname>Martins</surname><given-names>M</given-names></name></person-group> (<year>2013</year>) <article-title>Natural History of Pseudoboine Snakes.</article-title><source>Papéis Avulsos de Zoologia</source><volume>53</volume>: <fpage>261</fpage>–<lpage>283</lpage>. <ext-link xlink:type="simple" ext-link-type="doi" xlink:href="10.1590/S0031-10492013001900001">https://doi.org/10.1590/S0031-10492013001900001</ext-link></mixed-citation></ref><ref id="B22"><mixed-citation xmlns:xlink="http://www.w3.org/1999/xlink" xlink:type="simple"><person-group><name name-style="western"><surname>Bérnils</surname><given-names>RS</given-names></name></person-group> (<year>2009</year>) Composição e Padrões de Distribuição de <tp:taxon-name><tp:taxon-name-part taxon-name-part-type="superfamily">Caenophidia</tp:taxon-name-part></tp:taxon-name> (<tp:taxon-name><tp:taxon-name-part taxon-name-part-type="order">Squamata</tp:taxon-name-part></tp:taxon-name>, <tp:taxon-name><tp:taxon-name-part taxon-name-part-type="suborder">Serpentes</tp:taxon-name-part></tp:taxon-name>) das Serras Atlânticas e Planaltos do Sudeste da América do Sul [master’s thesis]. Rio de Janeiro (RJ): Universidade Federal do Rio de Janeiro.</mixed-citation></ref><ref id="B173"><mixed-citation xmlns:xlink="http://www.w3.org/1999/xlink" xlink:type="simple"><person-group><name name-style="western"><surname>Wallach</surname><given-names>V</given-names></name><name name-style="western"><surname>Williams</surname><given-names>KL</given-names></name><name name-style="western"><surname>Boundy</surname><given-names>J</given-names></name></person-group> (<year>2014</year>) Snakes of the World: A Catalogue of Living and Extinct Species. CRC press, 1237 pp. <ext-link xlink:type="simple" ext-link-type="doi" xlink:href="10.1201/b16901">https://doi.org/10.1201/b16901</ext-link></mixed-citation></ref></ref-list></tp:taxon-treatment>
