# Supplementary material for: Composition and natural history of the snakes from the Parque Estadual da Serra do Papagaio, southern Minas Gerais, Serra da Mantiqueira, Brazil
Source: Zookeys. 2018 Nov 19;797:117–60. doi: 10.3897/zookeys.797.24549 (PMC6255884; doi:10.3897/zookeys.797.24549)
Supplement: XML Treatment for Philodryas patagoniensis [file zookeys.797.24549-treatment14.xml]

<!DOCTYPE tp:taxon-treatment
  PUBLIC "-//TaxonX//DTD Taxonomic Treatment Publishing DTD v0 20100105//EN" "tax-treatment-NSO.dtd">
<tp:taxon-treatment xmlns:tp="http://www.plazi.org/taxpub"><tp:treatment-meta><kwd-group><label>Taxon classification</label><kwd><named-content xmlns:xlink="http://www.w3.org/1999/xlink" content-type="kingdom">Animalia</named-content></kwd><kwd><named-content xmlns:xlink="http://www.w3.org/1999/xlink" content-type="order">Squamata</named-content></kwd><kwd><named-content xmlns:xlink="http://www.w3.org/1999/xlink" content-type="family">Dipsadidae</named-content></kwd></kwd-group><mixed-citation publication-type="journal"><person-group><name><surname>Menezes</surname><given-names>Frederico de Alcântara</given-names></name><name><surname>Abegg</surname><given-names>Arthur Diesel</given-names></name><name><surname>da Silva</surname><given-names>Bruno Rocha</given-names></name><name><surname>Franco</surname><given-names>Francisco Luís</given-names></name><name><surname>Feio</surname><given-names>Renato Neves</given-names></name></person-group><article-title>Composition and natural history of the snakes from the Parque Estadual <abbrev xmlns:xlink="http://www.w3.org/1999/xlink" xlink:title="disturbed areas" id="ABBRID0E6" xlink:type="simple">da</abbrev> Serra do Papagaio, southern Minas Gerais, Serra <abbrev xmlns:xlink="http://www.w3.org/1999/xlink" xlink:title="disturbed areas" id="ABBRID0EDB" xlink:type="simple">da</abbrev> Mantiqueira, Brazil</article-title><source>Zookeys</source><day>19</day><month>11</month><year>2018</year><volume>797</volume><fpage>117</fpage><lpage>160</lpage><pub-id pub-id-type="doi">10.3897/zookeys.797.24549</pub-id></mixed-citation></tp:treatment-meta><tp:nomenclature><tp:taxon-name><object-id xmlns:xlink="http://www.w3.org/1999/xlink" content-type="arpha" xlink:type="simple">74586C83-0EDB-546B-8EBF-FC31B6996A88</object-id>
                <tp:taxon-name-part taxon-name-part-type="genus" reg="Philodryas">Philodryas</tp:taxon-name-part>
                <tp:taxon-name-part taxon-name-part-type="species" reg="patagoniensis">patagoniensis</tp:taxon-name-part>
              </tp:taxon-name><tp:taxon-authority>(Girard, 1858)</tp:taxon-authority><xref ref-type="fig" rid="F4">Figure 4E</xref></tp:nomenclature><tp:treatment-sec sec-type="natural history" id="SECID0EMVAI"><title>Natural history notes.</title><p>Species of medium size (<italic>n</italic> = 9), diurnal and terrestrial (<xref ref-type="bibr" rid="B103">Marques et al. 2001</xref>, <xref ref-type="bibr" rid="B83">Hartmann and Marques 2005</xref>). All observations occurred in open areas during the day. Seven individuals were found between 14:00 and 17:00 h, and two were found in the morning. According to <xref ref-type="bibr" rid="B153">Sazima and Haddad (1992)</xref>, and <xref ref-type="bibr" rid="B83">Hartmann and Marques (2005)</xref>, this species is active mainly during the hottest hours of the day. In December, during the day (14:00 h), we found two adults (male and female) about two meters away from each other. Both were coiled at rest and showed evidence of being in the shedding process.</p><p>In September, an adult was observed at 14:00 h near a ravine, while it was being attacked by two different birds (<italic><tp:taxon-name><tp:taxon-name-part taxon-name-part-type="genus" reg="Poospiza">Poospiza</tp:taxon-name-part></tp:taxon-name></italic> sp. and an unidentified <tp:taxon-name><tp:taxon-name-part taxon-name-part-type="order">Passeriformes</tp:taxon-name-part></tp:taxon-name>), possibly in defense of a nearby nest. In July, an adult was observed at 15:00 h, while it was ingesting a rodent. Out of the four examined specimens, two presented rodents in their stomach. <xref ref-type="bibr" rid="B100">Machado-Filho (2015)</xref> suggest this species is generalist, feeding on anurans (27%), lizards (25.8%), mammals (19.4%), snakes (10.9%), birds (8%), spiders (4%), fish (0.4%) and amphibians (0.4%). <italic><tp:taxon-name><tp:taxon-name-part taxon-name-part-type="genus" reg="Philodryas">P.</tp:taxon-name-part><tp:taxon-name-part taxon-name-part-type="species" reg="patagoniensis">patagoniensis</tp:taxon-name-part></tp:taxon-name></italic> was found during all seasons of the year with higher frequency in December (<italic>n</italic> = 4). There is no information on reproduction of the examined individuals. Previous records indicate reproduction is seasonal, with three to nine eggs, secondary vitellogenesis between August and December, and ovulation between October and December (<xref ref-type="bibr" rid="B64">Fowler et al. 1998</xref>, <xref ref-type="bibr" rid="B150">Sawaya et al. 2008</xref>). As defensive tactics of this species, we observed cloacal discharge, head elevation, head triangulation, and neck S-coiling.</p></tp:treatment-sec><tp:treatment-sec sec-type="Altitudinal variation" id="SECID0ELXAI"><title>Altitudinal variation.</title><p>This species was found at a minimum of sea level from the coast of Argentina to the state of Espírito Santo and maximum of 1660 m a.s.l. in Umuarama, Campos do Jordão, SP (<xref ref-type="bibr" rid="B22">Bérnils 2009</xref>). The maximum altitudinal record for this species is from the area in this study, where an individual was recorded at 2200 m a.s.l. altitude, in the Alagoa, MG.</p></tp:treatment-sec><tp:treatment-sec sec-type="distribution" id="SECID0EVXAI"><title>Distribution and habitat.</title><p>North, northeast, central-west, southeast and southern Brazil (Bahia, Distrito Federal, Goiás, Mato Grosso, Mato Grosso do Sul, Minas Gerais, Pará, Paraná, Rio de Janeiro, Rio Grande do Norte, Rio Grande do Sul, Rondônia, and São Paulo), Argentina, Bolivia, Chile, Paraguay and Uruguay (<xref ref-type="bibr" rid="B173">Wallach et al. 2014</xref>). This species can be found in open mountain areas, pampas, plateau fields, chacos, cerrados, restingas and deforested areas (<xref ref-type="bibr" rid="B73">Giraudo and Scrocchi 2002</xref>, <xref ref-type="bibr" rid="B21">Bérnils et al. 2007</xref>).</p></tp:treatment-sec><tp:treatment-sec><!--Section generated to contain objects referenced in tp:taxon-treatment.--><fig id="F4" position="float" orientation="portrait"><object-id xmlns:xlink="http://www.w3.org/1999/xlink" content-type="doi" xlink:type="simple">10.3897/zookeys.797.24549.figure4</object-id><object-id xmlns:xlink="http://www.w3.org/1999/xlink" content-type="zenodo_dep_id" xlink:type="simple">1560761</object-id><object-id xmlns:xlink="http://www.w3.org/1999/xlink" content-type="arpha" xlink:type="simple">7A21C54D-73FF-56E7-8DF6-4DEC46A49CDA</object-id><label>Figure 4.</label><caption><p>Snakes from the Serra do Papagaio. <bold>A</bold><italic><tp:taxon-name><tp:taxon-name-part taxon-name-part-type="genus" reg="Chironius">Chironius</tp:taxon-name-part><tp:taxon-name-part taxon-name-part-type="species" reg="brazili">brazili</tp:taxon-name-part></tp:taxon-name></italic><bold>B</bold><italic><tp:taxon-name><tp:taxon-name-part taxon-name-part-type="genus" reg="Apostolepis">Apostolepis</tp:taxon-name-part><tp:taxon-name-part taxon-name-part-type="species" reg="assimilis">assimilis</tp:taxon-name-part></tp:taxon-name></italic><bold>C</bold><italic><tp:taxon-name><tp:taxon-name-part taxon-name-part-type="genus" reg="Gomesophis">Gomesophis</tp:taxon-name-part><tp:taxon-name-part taxon-name-part-type="species" reg="brasiliensis">brasiliensis</tp:taxon-name-part></tp:taxon-name></italic><bold>D</bold><italic><tp:taxon-name><tp:taxon-name-part taxon-name-part-type="genus" reg="Philodryas">Philodryas</tp:taxon-name-part><tp:taxon-name-part taxon-name-part-type="species" reg="aestiva">aestiva</tp:taxon-name-part></tp:taxon-name></italic><bold>E</bold><italic><tp:taxon-name><tp:taxon-name-part taxon-name-part-type="genus" reg="Philodryas">Philodryas</tp:taxon-name-part><tp:taxon-name-part taxon-name-part-type="species" reg="patagoniensis">patagoniensis</tp:taxon-name-part></tp:taxon-name></italic><bold>F</bold><italic><tp:taxon-name><tp:taxon-name-part taxon-name-part-type="genus" reg="Thamnodynastes">Thamnodynastes</tp:taxon-name-part><tp:taxon-name-part taxon-name-part-type="species" reg="strigatus">strigatus</tp:taxon-name-part></tp:taxon-name></italic><bold>G</bold><italic><tp:taxon-name><tp:taxon-name-part taxon-name-part-type="genus" reg="Tomodon">Tomodon</tp:taxon-name-part><tp:taxon-name-part taxon-name-part-type="species" reg="dorsatus">dorsatus</tp:taxon-name-part></tp:taxon-name></italic><bold>H</bold><italic><tp:taxon-name><tp:taxon-name-part taxon-name-part-type="genus" reg="Xenodon">Xenodon</tp:taxon-name-part><tp:taxon-name-part taxon-name-part-type="species" reg="merremii">merremii</tp:taxon-name-part></tp:taxon-name></italic><bold>I</bold><italic><tp:taxon-name><tp:taxon-name-part taxon-name-part-type="genus" reg="Bothrops">Bothrops</tp:taxon-name-part><tp:taxon-name-part taxon-name-part-type="species" reg="fonsecai">fonsecai</tp:taxon-name-part></tp:taxon-name></italic><bold>J</bold><italic><tp:taxon-name><tp:taxon-name-part taxon-name-part-type="genus" reg="Bothrops">Bothrops</tp:taxon-name-part><tp:taxon-name-part taxon-name-part-type="species" reg="jararaca">jararaca</tp:taxon-name-part></tp:taxon-name></italic><bold>K</bold><italic><tp:taxon-name><tp:taxon-name-part taxon-name-part-type="genus" reg="Bothrops">Bothrops</tp:taxon-name-part><tp:taxon-name-part taxon-name-part-type="species" reg="neuwiedi">neuwiedi</tp:taxon-name-part></tp:taxon-name></italic><bold>L</bold><italic><tp:taxon-name><tp:taxon-name-part taxon-name-part-type="genus" reg="Crotalus">Crotalus</tp:taxon-name-part><tp:taxon-name-part taxon-name-part-type="species" reg="durissus">durissus</tp:taxon-name-part></tp:taxon-name></italic>. Photographs by Mário Sacramento, Frederico de Alcântara Menezes, Arthur Diesel Abegg, and Leonardo Chaves.</p></caption><graphic xmlns:xlink="http://www.w3.org/1999/xlink" xlink:href="zookeys-797-117-g004.jpg" position="float" orientation="portrait" xlink:type="simple" id="oo_243441.jpg"><uri content-type="original_file" xlink:type="simple">https://binary.pensoft.net/fig/243441</uri></graphic></fig></tp:treatment-sec><ref-list><ref id="B103"><mixed-citation xmlns:xlink="http://www.w3.org/1999/xlink" xlink:type="simple"><person-group><name name-style="western"><surname>Marques</surname><given-names>OAV</given-names></name><name name-style="western"><surname>Eterovic</surname><given-names>A</given-names></name><name name-style="western"><surname>Sazima</surname><given-names>I</given-names></name></person-group> (<year>2001</year>) <tp:taxon-name><tp:taxon-name-part taxon-name-part-type="suborder">Serpentes</tp:taxon-name-part></tp:taxon-name> da Mata Atlântica: guia ilustrado para a Serra do Mar. Holos Editora, São Paulo.</mixed-citation></ref><ref id="B83"><mixed-citation xmlns:xlink="http://www.w3.org/1999/xlink" xlink:type="simple"><person-group><name name-style="western"><surname>Hartmann</surname><given-names>PA</given-names></name><name name-style="western"><surname>Marques</surname><given-names>OA</given-names></name></person-group> (<year>2005</year>) <article-title>Diet and habitat use of two sympatric species of <italic><tp:taxon-name><tp:taxon-name-part taxon-name-part-type="genus">Philodryas</tp:taxon-name-part></tp:taxon-name></italic> (<tp:taxon-name><tp:taxon-name-part taxon-name-part-type="family">Colubridae</tp:taxon-name-part></tp:taxon-name>), in south Brazil.</article-title><source><tp:taxon-name><tp:taxon-name-part taxon-name-part-type="class">Amphibia</tp:taxon-name-part></tp:taxon-name>-<tp:taxon-name><tp:taxon-name-part taxon-name-part-type="class">Reptilia</tp:taxon-name-part></tp:taxon-name></source><volume>26</volume>: <fpage>25</fpage>–<lpage>31</lpage>. <ext-link xlink:type="simple" ext-link-type="doi" xlink:href="10.1163/1568538053693251">https://doi.org/10.1163/1568538053693251</ext-link></mixed-citation></ref><ref id="B153"><mixed-citation xmlns:xlink="http://www.w3.org/1999/xlink" xlink:type="simple"><person-group><name name-style="western"><surname>Sazima</surname><given-names>I</given-names></name><name name-style="western"><surname>Haddad</surname><given-names>CFB</given-names></name></person-group> (<year>1992</year>) Répteis da Serra do Japi: notas sobre história natural. In História natural da Serra do Japi: ecologia e preservação de uma área florestal no sudeste do Brasil 28–49.</mixed-citation></ref><ref id="B100"><mixed-citation xmlns:xlink="http://www.w3.org/1999/xlink" xlink:type="simple"><person-group><name name-style="western"><surname>Machado-Filho</surname><given-names>PR</given-names></name></person-group> (<year>2015</year>) Evolução do hábito alimentar e utilização do substrato pelo gênero <italic><tp:taxon-name><tp:taxon-name-part taxon-name-part-type="genus">Philodryas</tp:taxon-name-part></tp:taxon-name></italic> Wagler, 1830. PhD Thesis, Universidade Estadual Paulista Júlio de Mesquita Filho, São José do Rio Preto.</mixed-citation></ref><ref id="B64"><mixed-citation xmlns:xlink="http://www.w3.org/1999/xlink" xlink:type="simple"><person-group><name name-style="western"><surname>Fowler</surname><given-names>IR</given-names></name><name name-style="western"><surname>Salomão</surname><given-names>MG</given-names></name><name name-style="western"><surname>Jordão</surname><given-names>RS</given-names></name></person-group> (<year>1998</year>) <article-title>A description of the female reproductive cycle in four species from the neotropical colubrid snake <italic><tp:taxon-name><tp:taxon-name-part taxon-name-part-type="genus">Philodryas</tp:taxon-name-part></tp:taxon-name></italic> (<tp:taxon-name><tp:taxon-name-part taxon-name-part-type="family">Colubridae</tp:taxon-name-part></tp:taxon-name><tp:taxon-name><tp:taxon-name-part taxon-name-part-type="subfamily">Xenodontinae</tp:taxon-name-part></tp:taxon-name>).</article-title><source>Snake-Nittagun</source><volume>28</volume>: <fpage>71</fpage>–<lpage>78</lpage>.</mixed-citation></ref><ref id="B150"><mixed-citation xmlns:xlink="http://www.w3.org/1999/xlink" xlink:type="simple"><person-group><name name-style="western"><surname>Sawaya</surname><given-names>RJ</given-names></name><name name-style="western"><surname>Marques</surname><given-names>OAV</given-names></name><name name-style="western"><surname>Martins</surname><given-names>M</given-names></name></person-group> (<year>2008</year>) <article-title>Composition and natural history of a Cerrado snake assemblage at Itirapina, São Paulo state, southeastern Brazil.</article-title><source>Biota Neotropica</source><volume>8</volume>: <fpage>127</fpage>–<lpage>149</lpage>. <ext-link xlink:type="simple" ext-link-type="doi" xlink:href="10.1590/S1676-06032008000200015">https://doi.org/10.1590/S1676-06032008000200015</ext-link></mixed-citation></ref><ref id="B22"><mixed-citation xmlns:xlink="http://www.w3.org/1999/xlink" xlink:type="simple"><person-group><name name-style="western"><surname>Bérnils</surname><given-names>RS</given-names></name></person-group> (<year>2009</year>) Composição e Padrões de Distribuição de <tp:taxon-name><tp:taxon-name-part taxon-name-part-type="superfamily">Caenophidia</tp:taxon-name-part></tp:taxon-name> (<tp:taxon-name><tp:taxon-name-part taxon-name-part-type="order">Squamata</tp:taxon-name-part></tp:taxon-name>, <tp:taxon-name><tp:taxon-name-part taxon-name-part-type="suborder">Serpentes</tp:taxon-name-part></tp:taxon-name>) das Serras Atlânticas e Planaltos do Sudeste da América do Sul [master’s thesis]. Rio de Janeiro (RJ): Universidade Federal do Rio de Janeiro.</mixed-citation></ref><ref id="B173"><mixed-citation xmlns:xlink="http://www.w3.org/1999/xlink" xlink:type="simple"><person-group><name name-style="western"><surname>Wallach</surname><given-names>V</given-names></name><name name-style="western"><surname>Williams</surname><given-names>KL</given-names></name><name name-style="western"><surname>Boundy</surname><given-names>J</given-names></name></person-group> (<year>2014</year>) Snakes of the World: A Catalogue of Living and Extinct Species. CRC press, 1237 pp. <ext-link xlink:type="simple" ext-link-type="doi" xlink:href="10.1201/b16901">https://doi.org/10.1201/b16901</ext-link></mixed-citation></ref><ref id="B73"><mixed-citation xmlns:xlink="http://www.w3.org/1999/xlink" xlink:type="simple"><person-group><name name-style="western"><surname>Giraudo</surname><given-names>AR</given-names></name><name name-style="western"><surname>Scrocchi</surname><given-names>GJ</given-names></name></person-group> (<year>2002</year>) <article-title>Argentinian snakes: an annoted checklist.</article-title><source>Smithsonian Herpetological Information Service</source><volume>132</volume>: <fpage>1</fpage>–<lpage>53</lpage>. <ext-link xlink:type="simple" ext-link-type="doi" xlink:href="10.5479/si.23317515.132.1">https://doi.org/10.5479/si.23317515.132.1</ext-link></mixed-citation></ref><ref id="B21"><mixed-citation xmlns:xlink="http://www.w3.org/1999/xlink" xlink:type="simple"><person-group><name name-style="western"><surname>Bérnils</surname><given-names>RS</given-names></name><name name-style="western"><surname>Giraudo</surname><given-names>AR</given-names></name><name name-style="western"><surname>Carreira</surname><given-names>S</given-names></name><name name-style="western"><surname>Cechin</surname><given-names>Z</given-names></name></person-group> (<year>2007</year>) <article-title>Répteis das porções subtropical e temperada da Região Neotropical.</article-title><source>Ciência &amp; Ambiente</source><volume>6</volume>: <fpage>123</fpage>–<lpage>126</lpage>.</mixed-citation></ref></ref-list></tp:taxon-treatment>
