# Supplementary material for: Composition and natural history of the snakes from the Parque Estadual da Serra do Papagaio, southern Minas Gerais, Serra da Mantiqueira, Brazil
Source: Zookeys. 2018 Nov 19;797:117–60. doi: 10.3897/zookeys.797.24549 (PMC6255884; doi:10.3897/zookeys.797.24549)
Supplement: XML Treatment for Sibynomorphus mikanii [file zookeys.797.24549-treatment15.xml]

<!DOCTYPE tp:taxon-treatment
  PUBLIC "-//TaxonX//DTD Taxonomic Treatment Publishing DTD v0 20100105//EN" "tax-treatment-NSO.dtd">
<tp:taxon-treatment xmlns:tp="http://www.plazi.org/taxpub"><tp:treatment-meta><kwd-group><label>Taxon classification</label><kwd><named-content xmlns:xlink="http://www.w3.org/1999/xlink" content-type="kingdom">Animalia</named-content></kwd><kwd><named-content xmlns:xlink="http://www.w3.org/1999/xlink" content-type="order">Squamata</named-content></kwd><kwd><named-content xmlns:xlink="http://www.w3.org/1999/xlink" content-type="family">Dipsadidae</named-content></kwd></kwd-group><mixed-citation publication-type="journal"><person-group><name><surname>Menezes</surname><given-names>Frederico de Alcântara</given-names></name><name><surname>Abegg</surname><given-names>Arthur Diesel</given-names></name><name><surname>da Silva</surname><given-names>Bruno Rocha</given-names></name><name><surname>Franco</surname><given-names>Francisco Luís</given-names></name><name><surname>Feio</surname><given-names>Renato Neves</given-names></name></person-group><article-title>Composition and natural history of the snakes from the Parque Estadual <abbrev xmlns:xlink="http://www.w3.org/1999/xlink" xlink:title="disturbed areas" id="ABBRID0E6" xlink:type="simple">da</abbrev> Serra do Papagaio, southern Minas Gerais, Serra <abbrev xmlns:xlink="http://www.w3.org/1999/xlink" xlink:title="disturbed areas" id="ABBRID0EDB" xlink:type="simple">da</abbrev> Mantiqueira, Brazil</article-title><source>Zookeys</source><day>19</day><month>11</month><year>2018</year><volume>797</volume><fpage>117</fpage><lpage>160</lpage><pub-id pub-id-type="doi">10.3897/zookeys.797.24549</pub-id></mixed-citation></tp:treatment-meta><tp:nomenclature><tp:taxon-name><object-id xmlns:xlink="http://www.w3.org/1999/xlink" content-type="arpha" xlink:type="simple">3B734F43-9D7E-519F-A0DC-8A4B70ACAFA5</object-id>
                <tp:taxon-name-part taxon-name-part-type="genus" reg="Sibynomorphus">Sibynomorphus</tp:taxon-name-part>
                <tp:taxon-name-part taxon-name-part-type="species" reg="mikanii">mikanii</tp:taxon-name-part>
              </tp:taxon-name><tp:taxon-authority>(Schlegel, 1837)</tp:taxon-authority></tp:nomenclature><tp:treatment-sec sec-type="natural history" id="SECID0EKZAI"><title>Natural history notes.</title><p>Species of small size (<italic>n</italic> = 1), nocturnal and terrestrial (<xref ref-type="bibr" rid="B103">Marques et al. 2001</xref>). A recently road-killed individual was found in an open area during the day. No diet or reproduction data was recovered for the examined specimen. Available information indicates this species is a specialist in mollusks (<xref ref-type="bibr" rid="B103">Marques et al. 2001</xref>). Fecundity varies from three to 10 eggs, which may be laid in communal spawning (<xref ref-type="bibr" rid="B2">Albuquerque and Ferrarezzi 2004</xref>, <xref ref-type="bibr" rid="B138">Pizzatto et al. 2008</xref>a). No defensive behavior was observed for this species.</p></tp:treatment-sec><tp:treatment-sec sec-type="Altitudinal variation" id="SECID0EC1AI"><title>Altitudinal variation.</title><p>This species was found at a minimum of 110 m a.s.l., in Puerto Bemberg, Iguazú, Argentina and maximum of 1350 m a.s.l. in the Serra do Ouro Branco, Ouro Branco, MG (<xref ref-type="bibr" rid="B22">Bérnils 2009</xref>). The maximum altitude for the species is expanded in this work, where a record occurred at 1630 m a.s.l., in the Baependi, MG. Total altitudinal range is broad with 12.3% of toponyms found below 400 m a.s.l., 30.5% above 801 m a.s.l., and 57.2% in the range between 401 and 800 m a.s.l. (<xref ref-type="bibr" rid="B22">Bérnils 2009</xref>).</p></tp:treatment-sec><tp:treatment-sec sec-type="distribution" id="SECID0EQ1AI"><title>Distribution and habitat.</title><p>Northeast, central-west, southeast and southern Brazil (Bahia, Goiás, Maranhão, Mato Grosso do Sul, Minas Gerais, Pará, Paraná, Norte and São Paulo), Argentina and Paraguay (<xref ref-type="bibr" rid="B22">Bérnils 2009</xref>, <xref ref-type="bibr" rid="B173">Wallach et al. 2014</xref>). The species is common in forested formations from the Amazon Forest to the Atlantic Forest, in semidecidual and riverine forests and savannah formations of cerrado (<xref ref-type="bibr" rid="B22">Bérnils 2009</xref>, <xref ref-type="bibr" rid="B68">Freitas et al. 2014</xref>).</p></tp:treatment-sec><ref-list><ref id="B103"><mixed-citation xmlns:xlink="http://www.w3.org/1999/xlink" xlink:type="simple"><person-group><name name-style="western"><surname>Marques</surname><given-names>OAV</given-names></name><name name-style="western"><surname>Eterovic</surname><given-names>A</given-names></name><name name-style="western"><surname>Sazima</surname><given-names>I</given-names></name></person-group> (<year>2001</year>) <tp:taxon-name><tp:taxon-name-part taxon-name-part-type="suborder">Serpentes</tp:taxon-name-part></tp:taxon-name> da Mata Atlântica: guia ilustrado para a Serra do Mar. Holos Editora, São Paulo.</mixed-citation></ref><ref id="B2"><mixed-citation xmlns:xlink="http://www.w3.org/1999/xlink" xlink:type="simple"><person-group><name name-style="western"><surname>Albuquerque</surname><given-names>CE</given-names></name><name name-style="western"><surname>Ferrarezzi</surname><given-names>H</given-names></name></person-group> (<year>2004</year>) <article-title>A case of communal nesting in the Neotropical snake <italic><tp:taxon-name><tp:taxon-name-part taxon-name-part-type="genus">Sibynomorphus</tp:taxon-name-part><tp:taxon-name-part taxon-name-part-type="species">mikanii</tp:taxon-name-part></tp:taxon-name></italic> (<tp:taxon-name><tp:taxon-name-part taxon-name-part-type="suborder">Serpentes</tp:taxon-name-part></tp:taxon-name>, <tp:taxon-name><tp:taxon-name-part taxon-name-part-type="family">Colubridae</tp:taxon-name-part></tp:taxon-name>).</article-title><source>Phyllomedusa</source><volume>3</volume>: <fpage>73</fpage>–<lpage>77</lpage>. <ext-link xlink:type="simple" ext-link-type="doi" xlink:href="10.11606/issn.2316-9079.v3i1p73-77">https://doi.org/10.11606/issn.2316-9079.v3i1p73-77</ext-link></mixed-citation></ref><ref id="B138"><mixed-citation xmlns:xlink="http://www.w3.org/1999/xlink" xlink:type="simple"><person-group><name name-style="western"><surname>Pizzatto</surname><given-names>L</given-names></name><name name-style="western"><surname>Jordão</surname><given-names>RS</given-names></name><name name-style="western"><surname>Marques</surname><given-names>OAV</given-names></name></person-group> (<year>2008</year>) <article-title>Overview of reproductive strategies in <tp:taxon-name><tp:taxon-name-part taxon-name-part-type="tribe">Xenodontini</tp:taxon-name-part></tp:taxon-name> (<tp:taxon-name><tp:taxon-name-part taxon-name-part-type="suborder">Serpentes</tp:taxon-name-part></tp:taxon-name>: <tp:taxon-name><tp:taxon-name-part taxon-name-part-type="family">Colubridae</tp:taxon-name-part></tp:taxon-name>: <tp:taxon-name><tp:taxon-name-part taxon-name-part-type="subfamily">Xenodontinae</tp:taxon-name-part></tp:taxon-name>) with new data for <italic><tp:taxon-name><tp:taxon-name-part taxon-name-part-type="genus">Xenodon</tp:taxon-name-part><tp:taxon-name-part taxon-name-part-type="species">neuwiedii</tp:taxon-name-part></tp:taxon-name></italic> and <italic><tp:taxon-name><tp:taxon-name-part taxon-name-part-type="genus">Waglerophis</tp:taxon-name-part><tp:taxon-name-part taxon-name-part-type="species">merremii</tp:taxon-name-part></tp:taxon-name></italic>.</article-title><source>Journal of Herpetology</source><volume>42</volume>: <fpage>153</fpage>–<lpage>162</lpage>.</mixed-citation></ref><ref id="B22"><mixed-citation xmlns:xlink="http://www.w3.org/1999/xlink" xlink:type="simple"><person-group><name name-style="western"><surname>Bérnils</surname><given-names>RS</given-names></name></person-group> (<year>2009</year>) Composição e Padrões de Distribuição de <tp:taxon-name><tp:taxon-name-part taxon-name-part-type="superfamily">Caenophidia</tp:taxon-name-part></tp:taxon-name> (<tp:taxon-name><tp:taxon-name-part taxon-name-part-type="order">Squamata</tp:taxon-name-part></tp:taxon-name>, <tp:taxon-name><tp:taxon-name-part taxon-name-part-type="suborder">Serpentes</tp:taxon-name-part></tp:taxon-name>) das Serras Atlânticas e Planaltos do Sudeste da América do Sul [master’s thesis]. Rio de Janeiro (RJ): Universidade Federal do Rio de Janeiro.</mixed-citation></ref><ref id="B173"><mixed-citation xmlns:xlink="http://www.w3.org/1999/xlink" xlink:type="simple"><person-group><name name-style="western"><surname>Wallach</surname><given-names>V</given-names></name><name name-style="western"><surname>Williams</surname><given-names>KL</given-names></name><name name-style="western"><surname>Boundy</surname><given-names>J</given-names></name></person-group> (<year>2014</year>) Snakes of the World: A Catalogue of Living and Extinct Species. CRC press, 1237 pp. <ext-link xlink:type="simple" ext-link-type="doi" xlink:href="10.1201/b16901">https://doi.org/10.1201/b16901</ext-link></mixed-citation></ref><ref id="B68"><mixed-citation xmlns:xlink="http://www.w3.org/1999/xlink" xlink:type="simple"><person-group><name name-style="western"><surname>Freitas</surname><given-names>MA</given-names></name><name name-style="western"><surname>Almeida</surname><given-names>BA</given-names></name><name name-style="western"><surname>Almeida</surname><given-names>MSA</given-names></name><name name-style="western"><surname>Danin</surname><given-names>TS</given-names></name><name name-style="western"><surname>Moura</surname><given-names>GJB</given-names></name></person-group> (<year>2014</year>) <article-title>Rediscovery and first record of <italic><tp:taxon-name><tp:taxon-name-part taxon-name-part-type="genus">Sibynomorphus</tp:taxon-name-part><tp:taxon-name-part taxon-name-part-type="species">mikanii</tp:taxon-name-part><tp:taxon-name-part taxon-name-part-type="subspecies">septentrionalis</tp:taxon-name-part></tp:taxon-name></italic> (Cunha, Nascimento &amp; Hoge, 1980), (<tp:taxon-name><tp:taxon-name-part taxon-name-part-type="order">Squamata</tp:taxon-name-part></tp:taxon-name>; <tp:taxon-name><tp:taxon-name-part taxon-name-part-type="suborder">Serpentes</tp:taxon-name-part></tp:taxon-name>) for the state of Pará.</article-title><source>Check List</source><volume>10</volume>: <fpage>1246</fpage>–<lpage>1248</lpage>. <ext-link xlink:type="simple" ext-link-type="doi" xlink:href="10.15560/10.5.1246">https://doi.org/10.15560/10.5.1246</ext-link></mixed-citation></ref></ref-list></tp:taxon-treatment>
