# Supplementary material for: Composition and natural history of the snakes from the Parque Estadual da Serra do Papagaio, southern Minas Gerais, Serra da Mantiqueira, Brazil
Source: Zookeys. 2018 Nov 19;797:117–60. doi: 10.3897/zookeys.797.24549 (PMC6255884; doi:10.3897/zookeys.797.24549)
Supplement: XML Treatment for Taeniophallus affinis [file zookeys.797.24549-treatment16.xml]

<!DOCTYPE tp:taxon-treatment
  PUBLIC "-//TaxonX//DTD Taxonomic Treatment Publishing DTD v0 20100105//EN" "tax-treatment-NSO.dtd">
<tp:taxon-treatment xmlns:tp="http://www.plazi.org/taxpub"><tp:treatment-meta><kwd-group><label>Taxon classification</label><kwd><named-content xmlns:xlink="http://www.w3.org/1999/xlink" content-type="kingdom">Animalia</named-content></kwd><kwd><named-content xmlns:xlink="http://www.w3.org/1999/xlink" content-type="order">Squamata</named-content></kwd><kwd><named-content xmlns:xlink="http://www.w3.org/1999/xlink" content-type="family">Dipsadidae</named-content></kwd></kwd-group><mixed-citation publication-type="journal"><person-group><name><surname>Menezes</surname><given-names>Frederico de Alcântara</given-names></name><name><surname>Abegg</surname><given-names>Arthur Diesel</given-names></name><name><surname>da Silva</surname><given-names>Bruno Rocha</given-names></name><name><surname>Franco</surname><given-names>Francisco Luís</given-names></name><name><surname>Feio</surname><given-names>Renato Neves</given-names></name></person-group><article-title>Composition and natural history of the snakes from the Parque Estadual <abbrev xmlns:xlink="http://www.w3.org/1999/xlink" xlink:title="disturbed areas" id="ABBRID0E6" xlink:type="simple">da</abbrev> Serra do Papagaio, southern Minas Gerais, Serra <abbrev xmlns:xlink="http://www.w3.org/1999/xlink" xlink:title="disturbed areas" id="ABBRID0EDB" xlink:type="simple">da</abbrev> Mantiqueira, Brazil</article-title><source>Zookeys</source><day>19</day><month>11</month><year>2018</year><volume>797</volume><fpage>117</fpage><lpage>160</lpage><pub-id pub-id-type="doi">10.3897/zookeys.797.24549</pub-id></mixed-citation></tp:treatment-meta><tp:nomenclature><tp:taxon-name><object-id xmlns:xlink="http://www.w3.org/1999/xlink" content-type="arpha" xlink:type="simple">D209AEE4-C505-52F1-887D-F25D29431578</object-id>
                <tp:taxon-name-part taxon-name-part-type="genus" reg="Taeniophallus">Taeniophallus</tp:taxon-name-part>
                <tp:taxon-name-part taxon-name-part-type="species" reg="affinis">affinis</tp:taxon-name-part>
              </tp:taxon-name><tp:taxon-authority>(Günther, 1858)</tp:taxon-authority></tp:nomenclature><tp:treatment-sec sec-type="natural history" id="SECID0EJ3AI"><title>Natural history notes.</title><p>Species of small size (<italic>n</italic> = 3), diurnal, terrestrial and cryptozoic (<xref ref-type="bibr" rid="B103">Marques et al. 2001</xref>). Two recently road-killed individuals were found during the day at 9:00 h and 14:00 h: one in an open area and the other in a forested area. A third individual was also found during the day in an open area, apparently at rest, near a watercourse. Of the three examined specimens, one presented fragments of anurans in its digestive tract. Available information indicates the diet is composed of anurans primarily, but also by lizards and amphisbaenians (<xref ref-type="bibr" rid="B103">Marques et al. 2001</xref>, <xref ref-type="bibr" rid="B12">Barbo and Marques 2003</xref>). There is no information in the literature regarding the reproduction of the species. A female (SVL = 397 mm TL = 125 mm) presented five vitellogenic follicles in September. No defensive behavior was observed for this species.</p></tp:treatment-sec><tp:treatment-sec sec-type="Altitudinal variation" id="SECID0E43AI"><title>Altitudinal variation.</title><p>This species is found at a minimum of sea level from the coast of Rio Grande do Sul to Rio de Janeiro and maximum at 1600 m a.s.l. in Parque Estadual Ibitipoca, Lima Duarte, MG (<xref ref-type="bibr" rid="B22">Bérnils 2009</xref>). The maximum altitude for the species is increased, where individuals were observed at 1760 m a.s.l., in Baependi, MG. <xref ref-type="bibr" rid="B22">Bérnils (2009)</xref> points out that more than 80% of the toponyms are located in mountains and plateaus above 800 m.</p></tp:treatment-sec><tp:treatment-sec sec-type="distribution" id="SECID0EL4AI"><title>Distribution and habitat.</title><p>Northeast, southeast and southern Brazil (Alagoas, Bahia, Ceará, Espírito Santo, SE Minas Gerais, Paraná, Rio de Janeiro and Rio Grande do Sul, Santa Catarina, São Paulo) (<xref ref-type="bibr" rid="B173">Wallach et al. 2014</xref>). This species was reported in areas with predominantly dense and mixed ombrophilous forests (<xref ref-type="bibr" rid="B22">Bérnils 2009</xref>).</p></tp:treatment-sec><ref-list><ref id="B103"><mixed-citation xmlns:xlink="http://www.w3.org/1999/xlink" xlink:type="simple"><person-group><name name-style="western"><surname>Marques</surname><given-names>OAV</given-names></name><name name-style="western"><surname>Eterovic</surname><given-names>A</given-names></name><name name-style="western"><surname>Sazima</surname><given-names>I</given-names></name></person-group> (<year>2001</year>) <tp:taxon-name><tp:taxon-name-part taxon-name-part-type="suborder">Serpentes</tp:taxon-name-part></tp:taxon-name> da Mata Atlântica: guia ilustrado para a Serra do Mar. Holos Editora, São Paulo.</mixed-citation></ref><ref id="B12"><mixed-citation xmlns:xlink="http://www.w3.org/1999/xlink" xlink:type="simple"><person-group><name name-style="western"><surname>Barbo</surname><given-names>FE</given-names></name><name name-style="western"><surname>Marques</surname><given-names>OAV</given-names></name></person-group> (<year>2003</year>) Do aglyphous colubrid snakes prey on live amphisbaenids able to bite? Phyllomedusa 2: 113–114. <ext-link xlink:type="simple" ext-link-type="doi" xlink:href="10.11606/issn.2316-9079.v2i2p113-114">https://doi.org/10.11606/issn.2316-9079.v2i2p113-114</ext-link></mixed-citation></ref><ref id="B22"><mixed-citation xmlns:xlink="http://www.w3.org/1999/xlink" xlink:type="simple"><person-group><name name-style="western"><surname>Bérnils</surname><given-names>RS</given-names></name></person-group> (<year>2009</year>) Composição e Padrões de Distribuição de <tp:taxon-name><tp:taxon-name-part taxon-name-part-type="superfamily">Caenophidia</tp:taxon-name-part></tp:taxon-name> (<tp:taxon-name><tp:taxon-name-part taxon-name-part-type="order">Squamata</tp:taxon-name-part></tp:taxon-name>, <tp:taxon-name><tp:taxon-name-part taxon-name-part-type="suborder">Serpentes</tp:taxon-name-part></tp:taxon-name>) das Serras Atlânticas e Planaltos do Sudeste da América do Sul [master’s thesis]. Rio de Janeiro (RJ): Universidade Federal do Rio de Janeiro.</mixed-citation></ref><ref id="B173"><mixed-citation xmlns:xlink="http://www.w3.org/1999/xlink" xlink:type="simple"><person-group><name name-style="western"><surname>Wallach</surname><given-names>V</given-names></name><name name-style="western"><surname>Williams</surname><given-names>KL</given-names></name><name name-style="western"><surname>Boundy</surname><given-names>J</given-names></name></person-group> (<year>2014</year>) Snakes of the World: A Catalogue of Living and Extinct Species. CRC press, 1237 pp. <ext-link xlink:type="simple" ext-link-type="doi" xlink:href="10.1201/b16901">https://doi.org/10.1201/b16901</ext-link></mixed-citation></ref></ref-list></tp:taxon-treatment>
