# Supplementary material for: Composition and natural history of the snakes from the Parque Estadual da Serra do Papagaio, southern Minas Gerais, Serra da Mantiqueira, Brazil
Source: Zookeys. 2018 Nov 19;797:117–60. doi: 10.3897/zookeys.797.24549 (PMC6255884; doi:10.3897/zookeys.797.24549)
Supplement: XML Treatment for Taeniophallus gr. occipitalis [file zookeys.797.24549-treatment17.xml]

<!DOCTYPE tp:taxon-treatment
  PUBLIC "-//TaxonX//DTD Taxonomic Treatment Publishing DTD v0 20100105//EN" "tax-treatment-NSO.dtd">
<tp:taxon-treatment xmlns:tp="http://www.plazi.org/taxpub"><tp:treatment-meta><kwd-group><label>Taxon classification</label><kwd><named-content xmlns:xlink="http://www.w3.org/1999/xlink" content-type="kingdom">Animalia</named-content></kwd><kwd><named-content xmlns:xlink="http://www.w3.org/1999/xlink" content-type="order">Squamata</named-content></kwd><kwd><named-content xmlns:xlink="http://www.w3.org/1999/xlink" content-type="family">Dipsadidae</named-content></kwd></kwd-group><mixed-citation publication-type="journal"><person-group><name><surname>Menezes</surname><given-names>Frederico de Alcântara</given-names></name><name><surname>Abegg</surname><given-names>Arthur Diesel</given-names></name><name><surname>da Silva</surname><given-names>Bruno Rocha</given-names></name><name><surname>Franco</surname><given-names>Francisco Luís</given-names></name><name><surname>Feio</surname><given-names>Renato Neves</given-names></name></person-group><article-title>Composition and natural history of the snakes from the Parque Estadual <abbrev xmlns:xlink="http://www.w3.org/1999/xlink" xlink:title="disturbed areas" id="ABBRID0E6" xlink:type="simple">da</abbrev> Serra do Papagaio, southern Minas Gerais, Serra <abbrev xmlns:xlink="http://www.w3.org/1999/xlink" xlink:title="disturbed areas" id="ABBRID0EDB" xlink:type="simple">da</abbrev> Mantiqueira, Brazil</article-title><source>Zookeys</source><day>19</day><month>11</month><year>2018</year><volume>797</volume><fpage>117</fpage><lpage>160</lpage><pub-id pub-id-type="doi">10.3897/zookeys.797.24549</pub-id></mixed-citation></tp:treatment-meta><tp:nomenclature><tp:taxon-name><object-id xmlns:xlink="http://www.w3.org/1999/xlink" content-type="arpha" xlink:type="simple">92474224-3288-54C5-931D-72C2F9A414FC</object-id>
                <tp:taxon-name-part taxon-name-part-type="genus" reg="Taeniophallus">Taeniophallus</tp:taxon-name-part>
                <tp:taxon-name-part taxon-name-part-type="infraspecific-rank">gr.</tp:taxon-name-part>
                <tp:taxon-name-part taxon-name-part-type="species" reg="occipitalis">occipitalis</tp:taxon-name-part>
              </tp:taxon-name></tp:nomenclature><tp:treatment-sec sec-type="natural history" id="SECID0E55AI"><title>Natural history notes.</title><p>Species of small size (<italic>n</italic> = 1), diurnal and cryptozoic (<xref ref-type="bibr" rid="B150">Sawaya et al. 2008</xref>). This individual was killed during the day by a domestic cat, near a forested area. There is no information on diet or reproduction for the examined specimen. There are no records of reproduction or altitudinal variation in <tp:taxon-name><tp:taxon-name-part taxon-name-part-type="genus" reg="Taeniophallus">T.</tp:taxon-name-part><tp:taxon-name-part taxon-name-part-type="infraspecific-rank">gr.</tp:taxon-name-part><tp:taxon-name-part taxon-name-part-type="species" reg="occipitalis">occipitalis</tp:taxon-name-part></tp:taxon-name>. Prior reports are limited on diet, indicating only lizards as prey (<xref ref-type="bibr" rid="B37">Cechin 1999</xref>). No defensive behavior was observed for this species.</p></tp:treatment-sec><tp:treatment-sec sec-type="Altitudinal variation" id="SECID0E26AI"><title>Altitudinal variation.</title><p>In this study, the maximum record was at 1600 m a.s.l., in the Aiuruoca, MG.</p></tp:treatment-sec><tp:treatment-sec sec-type="distribution" id="SECID0EAABI"><title>Distribution and habitat.</title><p>North, northeast, central-west, southeast and southern Brazil (Bahia, Ceará, Distrito Federal, Goiás, Pará, Paraíba, Paraná, Piauí, Rio Grande do Sul, Rondônia, São Paulo and Sergipe), Argentina, Bolivia, Paraguay, Peru and Uruguay (<xref ref-type="bibr" rid="B173">Wallach et al. 2014</xref>, <xref ref-type="bibr" rid="B148">Santos-Jr et al. 2008</xref>). <tp:taxon-name><tp:taxon-name-part taxon-name-part-type="genus" reg="Taeniophallus">Taeniophallus</tp:taxon-name-part><tp:taxon-name-part taxon-name-part-type="infraspecific-rank">gr.</tp:taxon-name-part><tp:taxon-name-part taxon-name-part-type="species" reg="occipitalis">occipitalis</tp:taxon-name-part></tp:taxon-name> occurs in open (cerrados, amazon savannas, plateau fields and pampas) and forested areas (western Amazon Forest and northeastern Atlantic Forest, in Brazil) (<xref ref-type="bibr" rid="B148">Santos-Jr et al. 2008</xref>).</p></tp:treatment-sec><ref-list><ref id="B150"><mixed-citation xmlns:xlink="http://www.w3.org/1999/xlink" xlink:type="simple"><person-group><name name-style="western"><surname>Sawaya</surname><given-names>RJ</given-names></name><name name-style="western"><surname>Marques</surname><given-names>OAV</given-names></name><name name-style="western"><surname>Martins</surname><given-names>M</given-names></name></person-group> (<year>2008</year>) <article-title>Composition and natural history of a Cerrado snake assemblage at Itirapina, São Paulo state, southeastern Brazil.</article-title><source>Biota Neotropica</source><volume>8</volume>: <fpage>127</fpage>–<lpage>149</lpage>. <ext-link xlink:type="simple" ext-link-type="doi" xlink:href="10.1590/S1676-06032008000200015">https://doi.org/10.1590/S1676-06032008000200015</ext-link></mixed-citation></ref><ref id="B37"><mixed-citation xmlns:xlink="http://www.w3.org/1999/xlink" xlink:type="simple"><person-group><name name-style="western"><surname>Cechin</surname><given-names>SZ</given-names></name></person-group> (<year>1999</year>) História natural de uma comunidade de serpentes na região da depressão central (Santa Maria) Rio Grande do Sul, Brasil. Master’s Thesis, Pontífica Universidade Católica do Rio Grande do Sul, Rio Grande do Sul.</mixed-citation></ref><ref id="B173"><mixed-citation xmlns:xlink="http://www.w3.org/1999/xlink" xlink:type="simple"><person-group><name name-style="western"><surname>Wallach</surname><given-names>V</given-names></name><name name-style="western"><surname>Williams</surname><given-names>KL</given-names></name><name name-style="western"><surname>Boundy</surname><given-names>J</given-names></name></person-group> (<year>2014</year>) Snakes of the World: A Catalogue of Living and Extinct Species. CRC press, 1237 pp. <ext-link xlink:type="simple" ext-link-type="doi" xlink:href="10.1201/b16901">https://doi.org/10.1201/b16901</ext-link></mixed-citation></ref><ref id="B148"><mixed-citation xmlns:xlink="http://www.w3.org/1999/xlink" xlink:type="simple"><person-group><name name-style="western"><surname>Santos-Jr</surname><given-names>AP</given-names></name><name name-style="western"><surname>Di-Bernardo</surname><given-names>M</given-names></name><name name-style="western"><surname>Lema</surname><given-names>T</given-names></name></person-group> (<year>2008</year>) <article-title>New species of the <italic><tp:taxon-name><tp:taxon-name-part taxon-name-part-type="genus">Taeniophallus</tp:taxon-name-part><tp:taxon-name-part taxon-name-part-type="species">occipitalis</tp:taxon-name-part></tp:taxon-name></italic> group (<tp:taxon-name><tp:taxon-name-part taxon-name-part-type="suborder">Serpentes</tp:taxon-name-part></tp:taxon-name>, <tp:taxon-name><tp:taxon-name-part taxon-name-part-type="family">Colubridae</tp:taxon-name-part></tp:taxon-name>) from eastern Amazonia, Brazil.</article-title><source>Journal of Herpetology</source><volume>42</volume>: <fpage>419</fpage>–<lpage>426</lpage>. <ext-link xlink:type="simple" ext-link-type="doi" xlink:href="10.1670/06-215.1">https://doi.org/10.1670/06-215.1</ext-link></mixed-citation></ref></ref-list></tp:taxon-treatment>
