# Supplementary material for: Composition and natural history of the snakes from the Parque Estadual da Serra do Papagaio, southern Minas Gerais, Serra da Mantiqueira, Brazil
Source: Zookeys. 2018 Nov 19;797:117–60. doi: 10.3897/zookeys.797.24549 (PMC6255884; doi:10.3897/zookeys.797.24549)
Supplement: XML Treatment for Thamnodynastes strigatus [file zookeys.797.24549-treatment18.xml]

<!DOCTYPE tp:taxon-treatment
  PUBLIC "-//TaxonX//DTD Taxonomic Treatment Publishing DTD v0 20100105//EN" "tax-treatment-NSO.dtd">
<tp:taxon-treatment xmlns:tp="http://www.plazi.org/taxpub"><tp:treatment-meta><kwd-group><label>Taxon classification</label><kwd><named-content xmlns:xlink="http://www.w3.org/1999/xlink" content-type="kingdom">Animalia</named-content></kwd><kwd><named-content xmlns:xlink="http://www.w3.org/1999/xlink" content-type="order">Squamata</named-content></kwd><kwd><named-content xmlns:xlink="http://www.w3.org/1999/xlink" content-type="family">Dipsadidae</named-content></kwd></kwd-group><mixed-citation publication-type="journal"><person-group><name><surname>Menezes</surname><given-names>Frederico de Alcântara</given-names></name><name><surname>Abegg</surname><given-names>Arthur Diesel</given-names></name><name><surname>da Silva</surname><given-names>Bruno Rocha</given-names></name><name><surname>Franco</surname><given-names>Francisco Luís</given-names></name><name><surname>Feio</surname><given-names>Renato Neves</given-names></name></person-group><article-title>Composition and natural history of the snakes from the Parque Estadual <abbrev xmlns:xlink="http://www.w3.org/1999/xlink" xlink:title="disturbed areas" id="ABBRID0E6" xlink:type="simple">da</abbrev> Serra do Papagaio, southern Minas Gerais, Serra <abbrev xmlns:xlink="http://www.w3.org/1999/xlink" xlink:title="disturbed areas" id="ABBRID0EDB" xlink:type="simple">da</abbrev> Mantiqueira, Brazil</article-title><source>Zookeys</source><day>19</day><month>11</month><year>2018</year><volume>797</volume><fpage>117</fpage><lpage>160</lpage><pub-id pub-id-type="doi">10.3897/zookeys.797.24549</pub-id></mixed-citation></tp:treatment-meta><tp:nomenclature><tp:taxon-name><object-id xmlns:xlink="http://www.w3.org/1999/xlink" content-type="arpha" xlink:type="simple">DB7E9E89-EE32-55F3-9268-4997D42A3A0F</object-id>
                <tp:taxon-name-part taxon-name-part-type="genus" reg="Thamnodynastes">Thamnodynastes</tp:taxon-name-part>
                <tp:taxon-name-part taxon-name-part-type="species" reg="strigatus">strigatus</tp:taxon-name-part>
              </tp:taxon-name><tp:taxon-authority>(Günther, 1858)</tp:taxon-authority><xref ref-type="fig" rid="F4">Figure 4F</xref></tp:nomenclature><tp:treatment-sec sec-type="natural history" id="SECID0EHCBI"><title>Natural history notes.</title><p>Species of medium size (<italic>n</italic> = 15), nocturnal and terrestrial (<xref ref-type="bibr" rid="B103">Marques et al. 2001</xref>, <xref ref-type="bibr" rid="B14">Barbo et al. 2011</xref>). The species was frequently found in November, December, and January. Ten individuals were observed resting during the day between 9:00 and 15:00 h; nine were in open areas and one on a forest border. Three individuals were found active at 22:00 h, foraging on the margin of a marsh with intense anuran vocal activity. <xref ref-type="bibr" rid="B17">Bernarde et al. (2000a)</xref> also observed this aggregation in <italic><tp:taxon-name><tp:taxon-name-part taxon-name-part-type="genus" reg="Thamnodynastes">T.</tp:taxon-name-part><tp:taxon-name-part taxon-name-part-type="species" reg="strigatus">strigatus</tp:taxon-name-part></tp:taxon-name></italic> in a permanent pond in Parque Estadual <abbrev xmlns:xlink="http://www.w3.org/1999/xlink" xlink:title="disturbed areas" id="ABBRID0EGDBI" xlink:type="simple">da</abbrev> Mata dos Godoy, Londrina, Paraná State. A juvenile was collected at 15:00 h while crossing an unpaved road after heavy rain. An adult was observed, also during the day (9:00 h), as it had captured by the leg and was attempting to prey on a <italic><tp:taxon-name><tp:taxon-name-part taxon-name-part-type="genus" reg="Leptodactylus">Leptodactylus</tp:taxon-name-part></tp:taxon-name></italic> sp. Histological features of the retina of <italic><tp:taxon-name><tp:taxon-name-part taxon-name-part-type="genus" reg="Thamnodynastes">T.</tp:taxon-name-part><tp:taxon-name-part taxon-name-part-type="species" reg="strigatus">strigatus</tp:taxon-name-part></tp:taxon-name></italic> (i.e., presence of cones, but absence of rods) (<xref ref-type="bibr" rid="B87">Hauzman et al. 2014</xref>) along with activity data obtained in captivity (Torello-Vieira and Marques 2017) reinforce the idea this snake exhibits significant activity during the day. Of the seven individuals examined, three presented stomach contents: lizard scales (in a young individual), a <italic><tp:taxon-name><tp:taxon-name-part taxon-name-part-type="genus" reg="Physalaemus">Physalaemus</tp:taxon-name-part></tp:taxon-name></italic> sp., and a <italic><tp:taxon-name><tp:taxon-name-part taxon-name-part-type="genus" reg="Rhinella">Rhinella</tp:taxon-name-part></tp:taxon-name></italic> sp. (this last one also showed traces of an unidentified exoskeleton - possibly a secondary prey). <xref ref-type="bibr" rid="B18">Bernarde et al. (2000b)</xref> suggested <italic><tp:taxon-name><tp:taxon-name-part taxon-name-part-type="genus" reg="Thamnodynastes">T.</tp:taxon-name-part><tp:taxon-name-part taxon-name-part-type="species" reg="strigatus">strigatus</tp:taxon-name-part></tp:taxon-name></italic> is a generalist, feeding primarily on anurans (71.4%), but also rodents (14.3%), fish (3.6%), and lizards (3.6%). In regard to reproduction, one female (SVL = 585 mm; TL = 155 mm, collected in December) possessed 14 vitellogenic follicles and a young individual (SVL = 200mm; TL = 65 mm) was recorded in January. <xref ref-type="bibr" rid="B14">Barbo et al. (2011)</xref> mentioned observations of two females: one with 15 vitellogenic follicles in February and another one in November with 24 embryos. We could observe the following defensive behaviors for this species: cloacal discharge, head triangulation, body flattening, strike, and biting.</p></tp:treatment-sec><tp:treatment-sec sec-type="Altitudinal variation" id="SECID0EBFBI"><title>Altitudinal variation.</title><p>This species was found at a minimum of sea level and maximum of 2450 a.s.l. in <tp:taxon-name><tp:taxon-name-part taxon-name-part-type="genus" reg="Itatiaia">Itatiaia</tp:taxon-name-part></tp:taxon-name> National Park, state of Rio de Janeiro, Brazil (<xref ref-type="bibr" rid="B175">Winkler et al. 2011</xref>). In this study, the maximum altitudinal record of the species was at 1730 m a.s.l., in the Baependi, MG.</p></tp:treatment-sec><tp:treatment-sec sec-type="distribution" id="SECID0ERFBI"><title>Distribution and environment.</title><p>Southern, southeast, and northern Brazil (Espírito Santo, Minas Gerais, Pará, Paraná, Rio de Janeiro, Santa Catarina, Rio Grande do Sul, Roraima and São Paulo), Paraguay, Uruguay and Argentina (<xref ref-type="bibr" rid="B67">Franco and Ferreira 2003</xref>).</p></tp:treatment-sec><tp:treatment-sec><!--Section generated to contain objects referenced in tp:taxon-treatment.--><fig id="F4" position="float" orientation="portrait"><object-id xmlns:xlink="http://www.w3.org/1999/xlink" content-type="doi" xlink:type="simple">10.3897/zookeys.797.24549.figure4</object-id><object-id xmlns:xlink="http://www.w3.org/1999/xlink" content-type="zenodo_dep_id" xlink:type="simple">1560761</object-id><object-id xmlns:xlink="http://www.w3.org/1999/xlink" content-type="arpha" xlink:type="simple">7A21C54D-73FF-56E7-8DF6-4DEC46A49CDA</object-id><label>Figure 4.</label><caption><p>Snakes from the Serra do Papagaio. <bold>A</bold><italic><tp:taxon-name><tp:taxon-name-part taxon-name-part-type="genus" reg="Chironius">Chironius</tp:taxon-name-part><tp:taxon-name-part taxon-name-part-type="species" reg="brazili">brazili</tp:taxon-name-part></tp:taxon-name></italic><bold>B</bold><italic><tp:taxon-name><tp:taxon-name-part taxon-name-part-type="genus" reg="Apostolepis">Apostolepis</tp:taxon-name-part><tp:taxon-name-part taxon-name-part-type="species" reg="assimilis">assimilis</tp:taxon-name-part></tp:taxon-name></italic><bold>C</bold><italic><tp:taxon-name><tp:taxon-name-part taxon-name-part-type="genus" reg="Gomesophis">Gomesophis</tp:taxon-name-part><tp:taxon-name-part taxon-name-part-type="species" reg="brasiliensis">brasiliensis</tp:taxon-name-part></tp:taxon-name></italic><bold>D</bold><italic><tp:taxon-name><tp:taxon-name-part taxon-name-part-type="genus" reg="Philodryas">Philodryas</tp:taxon-name-part><tp:taxon-name-part taxon-name-part-type="species" reg="aestiva">aestiva</tp:taxon-name-part></tp:taxon-name></italic><bold>E</bold><italic><tp:taxon-name><tp:taxon-name-part taxon-name-part-type="genus" reg="Philodryas">Philodryas</tp:taxon-name-part><tp:taxon-name-part taxon-name-part-type="species" reg="patagoniensis">patagoniensis</tp:taxon-name-part></tp:taxon-name></italic><bold>F</bold><italic><tp:taxon-name><tp:taxon-name-part taxon-name-part-type="genus" reg="Thamnodynastes">Thamnodynastes</tp:taxon-name-part><tp:taxon-name-part taxon-name-part-type="species" reg="strigatus">strigatus</tp:taxon-name-part></tp:taxon-name></italic><bold>G</bold><italic><tp:taxon-name><tp:taxon-name-part taxon-name-part-type="genus" reg="Tomodon">Tomodon</tp:taxon-name-part><tp:taxon-name-part taxon-name-part-type="species" reg="dorsatus">dorsatus</tp:taxon-name-part></tp:taxon-name></italic><bold>H</bold><italic><tp:taxon-name><tp:taxon-name-part taxon-name-part-type="genus" reg="Xenodon">Xenodon</tp:taxon-name-part><tp:taxon-name-part taxon-name-part-type="species" reg="merremii">merremii</tp:taxon-name-part></tp:taxon-name></italic><bold>I</bold><italic><tp:taxon-name><tp:taxon-name-part taxon-name-part-type="genus" reg="Bothrops">Bothrops</tp:taxon-name-part><tp:taxon-name-part taxon-name-part-type="species" reg="fonsecai">fonsecai</tp:taxon-name-part></tp:taxon-name></italic><bold>J</bold><italic><tp:taxon-name><tp:taxon-name-part taxon-name-part-type="genus" reg="Bothrops">Bothrops</tp:taxon-name-part><tp:taxon-name-part taxon-name-part-type="species" reg="jararaca">jararaca</tp:taxon-name-part></tp:taxon-name></italic><bold>K</bold><italic><tp:taxon-name><tp:taxon-name-part taxon-name-part-type="genus" reg="Bothrops">Bothrops</tp:taxon-name-part><tp:taxon-name-part taxon-name-part-type="species" reg="neuwiedi">neuwiedi</tp:taxon-name-part></tp:taxon-name></italic><bold>L</bold><italic><tp:taxon-name><tp:taxon-name-part taxon-name-part-type="genus" reg="Crotalus">Crotalus</tp:taxon-name-part><tp:taxon-name-part taxon-name-part-type="species" reg="durissus">durissus</tp:taxon-name-part></tp:taxon-name></italic>. Photographs by Mário Sacramento, Frederico de Alcântara Menezes, Arthur Diesel Abegg, and Leonardo Chaves.</p></caption><graphic xmlns:xlink="http://www.w3.org/1999/xlink" xlink:href="zookeys-797-117-g004.jpg" position="float" orientation="portrait" xlink:type="simple" id="oo_243441.jpg"><uri content-type="original_file" xlink:type="simple">https://binary.pensoft.net/fig/243441</uri></graphic></fig></tp:treatment-sec><ref-list><ref id="B103"><mixed-citation xmlns:xlink="http://www.w3.org/1999/xlink" xlink:type="simple"><person-group><name name-style="western"><surname>Marques</surname><given-names>OAV</given-names></name><name name-style="western"><surname>Eterovic</surname><given-names>A</given-names></name><name name-style="western"><surname>Sazima</surname><given-names>I</given-names></name></person-group> (<year>2001</year>) <tp:taxon-name><tp:taxon-name-part taxon-name-part-type="suborder">Serpentes</tp:taxon-name-part></tp:taxon-name> da Mata Atlântica: guia ilustrado para a Serra do Mar. Holos Editora, São Paulo.</mixed-citation></ref><ref id="B14"><mixed-citation xmlns:xlink="http://www.w3.org/1999/xlink" xlink:type="simple"><person-group><name name-style="western"><surname>Barbo</surname><given-names>FE</given-names></name><name name-style="western"><surname>Marques</surname><given-names>OAV</given-names></name><name name-style="western"><surname>Sawaya</surname><given-names>RJ</given-names></name></person-group> (<year>2011</year>) <article-title>Diversity, natural history, and distribution of snakes in the municipality of São Paulo.</article-title><source>South American Journal of Herpetology</source><volume>6</volume>: <fpage>135</fpage>–<lpage>160</lpage>. <ext-link xlink:type="simple" ext-link-type="doi" xlink:href="10.2994/057.006.0301">https://doi.org/10.2994/057.006.0301</ext-link></mixed-citation></ref><ref id="B17"><mixed-citation xmlns:xlink="http://www.w3.org/1999/xlink" xlink:type="simple"><person-group><name name-style="western"><surname>Bernarde</surname><given-names>PS</given-names></name><name name-style="western"><surname>Kokubum</surname><given-names>MN</given-names></name><name name-style="western"><surname>Marques</surname><given-names>OAV</given-names></name></person-group> (<year>2000a</year>) Utilização de hábitat e atividade em <italic><tp:taxon-name><tp:taxon-name-part taxon-name-part-type="genus">Thamnodynastes</tp:taxon-name-part><tp:taxon-name-part taxon-name-part-type="species">strigatus</tp:taxon-name-part></tp:taxon-name></italic> (Günther, 1858) no sul do Brasil (<tp:taxon-name><tp:taxon-name-part taxon-name-part-type="suborder">Serpentes</tp:taxon-name-part></tp:taxon-name>, <tp:taxon-name><tp:taxon-name-part taxon-name-part-type="family">Colubridae</tp:taxon-name-part></tp:taxon-name>). Museu Nacional.</mixed-citation></ref><ref id="B87"><mixed-citation xmlns:xlink="http://www.w3.org/1999/xlink" xlink:type="simple"><person-group><name name-style="western"><surname>Hauzman</surname><given-names>E</given-names></name><name name-style="western"><surname>Bonci</surname><given-names>DM</given-names></name><name name-style="western"><surname>Grotzner</surname><given-names>SR</given-names></name><name name-style="western"><surname>Mela</surname><given-names>M</given-names></name><name name-style="western"><surname>Liber</surname><given-names>AM</given-names></name><name name-style="western"><surname>Martins</surname><given-names>SL</given-names></name><name name-style="western"><surname>Ventura</surname><given-names>DF</given-names></name></person-group> (<year>2014</year>) <article-title>Comparative study of photoreceptor and retinal ganglion cell topography and spatial resolving power in <tp:taxon-name><tp:taxon-name-part taxon-name-part-type="family">Dipsadidae</tp:taxon-name-part></tp:taxon-name> snakes.</article-title><source>Brain, Behavior and Evolution</source><volume>84</volume>: <fpage>197</fpage>–<lpage>213</lpage>. <ext-link xlink:type="simple" ext-link-type="doi" xlink:href="10.1159/000365275">https://doi.org/10.1159/000365275</ext-link></mixed-citation></ref><ref id="B18"><mixed-citation xmlns:xlink="http://www.w3.org/1999/xlink" xlink:type="simple"><person-group><name name-style="western"><surname>Bernarde</surname><given-names>PS</given-names></name><name name-style="western"><surname>Moura-Leite</surname><given-names>JC</given-names></name><name name-style="western"><surname>Machado</surname><given-names>RA</given-names></name><name name-style="western"><surname>Kokobum</surname><given-names>MNC</given-names></name></person-group> (<year>2000b</year>) <article-title>Diet of the colubrid snake, <italic><tp:taxon-name><tp:taxon-name-part taxon-name-part-type="genus">Thamnodynastes</tp:taxon-name-part><tp:taxon-name-part taxon-name-part-type="species">strigatus</tp:taxon-name-part></tp:taxon-name></italic> (Günther, 1858) from Paraná State, Brazil, with field notes on anuran predation.</article-title><source>Revista Brasileira de Biologia</source><volume>60</volume>: <fpage>695</fpage>–<lpage>699</lpage>. <ext-link xlink:type="simple" ext-link-type="doi" xlink:href="10.1590/S0034-71082000000400022">https://doi.org/10.1590/S0034-71082000000400022</ext-link></mixed-citation></ref><ref id="B175"><mixed-citation xmlns:xlink="http://www.w3.org/1999/xlink" xlink:type="simple"><person-group><name name-style="western"><surname>Winkler</surname><given-names>FJM</given-names></name><name name-style="western"><surname>Waltenberg</surname><given-names>LM</given-names></name><name name-style="western"><surname>Santos</surname><given-names>PA</given-names></name><name name-style="western"><surname>Nascimento</surname><given-names>DS</given-names></name><name name-style="western"><surname>Vrcibradic</surname><given-names>D</given-names></name><name name-style="western"><surname>Sluys</surname><given-names>MV</given-names></name></person-group> (<year>2011</year>) <article-title>New records of anuran prey for <italic><tp:taxon-name><tp:taxon-name-part taxon-name-part-type="genus">Thamnodynastes</tp:taxon-name-part><tp:taxon-name-part taxon-name-part-type="species">strigatus</tp:taxon-name-part></tp:taxon-name></italic> (Günther, 1858) (<tp:taxon-name><tp:taxon-name-part taxon-name-part-type="suborder">Serpentes</tp:taxon-name-part></tp:taxon-name>: <tp:taxon-name><tp:taxon-name-part taxon-name-part-type="family">Colubridae</tp:taxon-name-part></tp:taxon-name>) in a high-elevation area of southeast Brazil.</article-title><source>Herpetology Notes</source><volume>4</volume>: <fpage>123</fpage>–<lpage>124</lpage>.</mixed-citation></ref><ref id="B67"><mixed-citation xmlns:xlink="http://www.w3.org/1999/xlink" xlink:type="simple"><person-group><name name-style="western"><surname>Franco</surname><given-names>FL</given-names></name><name name-style="western"><surname>Ferreira</surname><given-names>TG</given-names></name></person-group> (<year>2003</year>) <article-title>Ocorrência de <italic><tp:taxon-name><tp:taxon-name-part taxon-name-part-type="genus">Thamnodynastes</tp:taxon-name-part><tp:taxon-name-part taxon-name-part-type="species">strigatus</tp:taxon-name-part></tp:taxon-name></italic> (<tp:taxon-name><tp:taxon-name-part taxon-name-part-type="suborder">Serpentes</tp:taxon-name-part></tp:taxon-name>, <tp:taxon-name><tp:taxon-name-part taxon-name-part-type="family">Colubridae</tp:taxon-name-part></tp:taxon-name>) no Escudo das Guianas, estados do Pará e Roraima, Brasil.</article-title><source>Phyllomedusa: Journal of Herpetology</source><volume>2</volume>: <fpage>117</fpage>–<lpage>119</lpage>. <ext-link xlink:type="simple" ext-link-type="doi" xlink:href="10.11606/issn.2316-9079.v2i2p117-119">https://doi.org/10.11606/issn.2316-9079.v2i2p117-119</ext-link></mixed-citation></ref></ref-list></tp:taxon-treatment>
