# Supplementary material for: Composition and natural history of the snakes from the Parque Estadual da Serra do Papagaio, southern Minas Gerais, Serra da Mantiqueira, Brazil
Source: Zookeys. 2018 Nov 19;797:117–60. doi: 10.3897/zookeys.797.24549 (PMC6255884; doi:10.3897/zookeys.797.24549)
Supplement: XML Treatment for Tomodon dorsatus [file zookeys.797.24549-treatment19.xml]

<!DOCTYPE tp:taxon-treatment
  PUBLIC "-//TaxonX//DTD Taxonomic Treatment Publishing DTD v0 20100105//EN" "tax-treatment-NSO.dtd">
<tp:taxon-treatment xmlns:tp="http://www.plazi.org/taxpub"><tp:treatment-meta><kwd-group><label>Taxon classification</label><kwd><named-content xmlns:xlink="http://www.w3.org/1999/xlink" content-type="kingdom">Animalia</named-content></kwd><kwd><named-content xmlns:xlink="http://www.w3.org/1999/xlink" content-type="order">Squamata</named-content></kwd><kwd><named-content xmlns:xlink="http://www.w3.org/1999/xlink" content-type="family">Dipsadidae</named-content></kwd></kwd-group><mixed-citation publication-type="journal"><person-group><name><surname>Menezes</surname><given-names>Frederico de Alcântara</given-names></name><name><surname>Abegg</surname><given-names>Arthur Diesel</given-names></name><name><surname>da Silva</surname><given-names>Bruno Rocha</given-names></name><name><surname>Franco</surname><given-names>Francisco Luís</given-names></name><name><surname>Feio</surname><given-names>Renato Neves</given-names></name></person-group><article-title>Composition and natural history of the snakes from the Parque Estadual <abbrev xmlns:xlink="http://www.w3.org/1999/xlink" xlink:title="disturbed areas" id="ABBRID0E6" xlink:type="simple">da</abbrev> Serra do Papagaio, southern Minas Gerais, Serra <abbrev xmlns:xlink="http://www.w3.org/1999/xlink" xlink:title="disturbed areas" id="ABBRID0EDB" xlink:type="simple">da</abbrev> Mantiqueira, Brazil</article-title><source>Zookeys</source><day>19</day><month>11</month><year>2018</year><volume>797</volume><fpage>117</fpage><lpage>160</lpage><pub-id pub-id-type="doi">10.3897/zookeys.797.24549</pub-id></mixed-citation></tp:treatment-meta><tp:nomenclature><tp:taxon-name><object-id xmlns:xlink="http://www.w3.org/1999/xlink" content-type="arpha" xlink:type="simple">A542CA2B-ECC0-5081-AD76-BB783FBE5E78</object-id>
                <tp:taxon-name-part taxon-name-part-type="genus" reg="Tomodon">Tomodon</tp:taxon-name-part>
                <tp:taxon-name-part taxon-name-part-type="species" reg="dorsatus">dorsatus</tp:taxon-name-part>
              </tp:taxon-name><tp:taxon-authority>Duméril, Bibron &amp; Duméril, 1854</tp:taxon-authority><xref ref-type="fig" rid="F4">Figure 4G</xref></tp:nomenclature><tp:treatment-sec sec-type="natural history" id="SECID0EDHBI"><title>Natural history notes.</title><p>Species of medium size (<italic>n</italic> = 2), diurnal and terrestrial (<xref ref-type="bibr" rid="B103">Marques et al. 2001</xref>). Two individuals were found in forested areas during the day, one active at 12:30 h and the other a recently road-kill found at 10:30 h. These records were observed in September and October. We found no data on diet or reproduction of the examined specimens. Prior literature accounts suggest feeding exclusively on slugs. The reproductive cycle is seasonal, with births occurring from January to June (<xref ref-type="bibr" rid="B27">Bizerra et al. 2005</xref>). We observed the following defensive behaviors for <italic><tp:taxon-name><tp:taxon-name-part taxon-name-part-type="genus" reg="Tomodon">T.</tp:taxon-name-part><tp:taxon-name-part taxon-name-part-type="species" reg="dorsatus">dorsatus</tp:taxon-name-part></tp:taxon-name></italic>: cloacal discharge, head triangulation, body flattening, strike and biting.</p></tp:treatment-sec><tp:treatment-sec sec-type="Altitudinal variation" id="SECID0E5HBI"><title>Altitudinal variation.</title><p>This species is found at a minimum of sea level from the coast of Rio Grande do Sul to Rio de Janeiro, and a maximum of 1610 m a.s.l. in Campos do Jordão, SP (<xref ref-type="bibr" rid="B22">Bérnils 2009</xref>). We contribute a new maximum altitudinal record for our study area, where an individual was observed at 1730 m a.s.l., in Baependi, MG.</p></tp:treatment-sec><tp:treatment-sec sec-type="distribution" id="SECID0EIIBI"><title>Distribution and habitat.</title><p>Central-west, southeast and southern Brazil (Minas Gerais, Paraná, Rio Grande do Sul, Santa Catarina, and São Paulo), Argentina, Paraguay and Uruguay (<xref ref-type="bibr" rid="B22">Bérnils 2009</xref>, <xref ref-type="bibr" rid="B173">Wallach et al. 2014</xref>). This species is common in the Atlantic forest areas, with some records to open adjacent areas (<xref ref-type="bibr" rid="B22">Bérnils 2009</xref>).</p></tp:treatment-sec><tp:treatment-sec><!--Section generated to contain objects referenced in tp:taxon-treatment.--><fig id="F4" position="float" orientation="portrait"><object-id xmlns:xlink="http://www.w3.org/1999/xlink" content-type="doi" xlink:type="simple">10.3897/zookeys.797.24549.figure4</object-id><object-id xmlns:xlink="http://www.w3.org/1999/xlink" content-type="zenodo_dep_id" xlink:type="simple">1560761</object-id><object-id xmlns:xlink="http://www.w3.org/1999/xlink" content-type="arpha" xlink:type="simple">7A21C54D-73FF-56E7-8DF6-4DEC46A49CDA</object-id><label>Figure 4.</label><caption><p>Snakes from the Serra do Papagaio. <bold>A</bold><italic><tp:taxon-name><tp:taxon-name-part taxon-name-part-type="genus" reg="Chironius">Chironius</tp:taxon-name-part><tp:taxon-name-part taxon-name-part-type="species" reg="brazili">brazili</tp:taxon-name-part></tp:taxon-name></italic><bold>B</bold><italic><tp:taxon-name><tp:taxon-name-part taxon-name-part-type="genus" reg="Apostolepis">Apostolepis</tp:taxon-name-part><tp:taxon-name-part taxon-name-part-type="species" reg="assimilis">assimilis</tp:taxon-name-part></tp:taxon-name></italic><bold>C</bold><italic><tp:taxon-name><tp:taxon-name-part taxon-name-part-type="genus" reg="Gomesophis">Gomesophis</tp:taxon-name-part><tp:taxon-name-part taxon-name-part-type="species" reg="brasiliensis">brasiliensis</tp:taxon-name-part></tp:taxon-name></italic><bold>D</bold><italic><tp:taxon-name><tp:taxon-name-part taxon-name-part-type="genus" reg="Philodryas">Philodryas</tp:taxon-name-part><tp:taxon-name-part taxon-name-part-type="species" reg="aestiva">aestiva</tp:taxon-name-part></tp:taxon-name></italic><bold>E</bold><italic><tp:taxon-name><tp:taxon-name-part taxon-name-part-type="genus" reg="Philodryas">Philodryas</tp:taxon-name-part><tp:taxon-name-part taxon-name-part-type="species" reg="patagoniensis">patagoniensis</tp:taxon-name-part></tp:taxon-name></italic><bold>F</bold><italic><tp:taxon-name><tp:taxon-name-part taxon-name-part-type="genus" reg="Thamnodynastes">Thamnodynastes</tp:taxon-name-part><tp:taxon-name-part taxon-name-part-type="species" reg="strigatus">strigatus</tp:taxon-name-part></tp:taxon-name></italic><bold>G</bold><italic><tp:taxon-name><tp:taxon-name-part taxon-name-part-type="genus" reg="Tomodon">Tomodon</tp:taxon-name-part><tp:taxon-name-part taxon-name-part-type="species" reg="dorsatus">dorsatus</tp:taxon-name-part></tp:taxon-name></italic><bold>H</bold><italic><tp:taxon-name><tp:taxon-name-part taxon-name-part-type="genus" reg="Xenodon">Xenodon</tp:taxon-name-part><tp:taxon-name-part taxon-name-part-type="species" reg="merremii">merremii</tp:taxon-name-part></tp:taxon-name></italic><bold>I</bold><italic><tp:taxon-name><tp:taxon-name-part taxon-name-part-type="genus" reg="Bothrops">Bothrops</tp:taxon-name-part><tp:taxon-name-part taxon-name-part-type="species" reg="fonsecai">fonsecai</tp:taxon-name-part></tp:taxon-name></italic><bold>J</bold><italic><tp:taxon-name><tp:taxon-name-part taxon-name-part-type="genus" reg="Bothrops">Bothrops</tp:taxon-name-part><tp:taxon-name-part taxon-name-part-type="species" reg="jararaca">jararaca</tp:taxon-name-part></tp:taxon-name></italic><bold>K</bold><italic><tp:taxon-name><tp:taxon-name-part taxon-name-part-type="genus" reg="Bothrops">Bothrops</tp:taxon-name-part><tp:taxon-name-part taxon-name-part-type="species" reg="neuwiedi">neuwiedi</tp:taxon-name-part></tp:taxon-name></italic><bold>L</bold><italic><tp:taxon-name><tp:taxon-name-part taxon-name-part-type="genus" reg="Crotalus">Crotalus</tp:taxon-name-part><tp:taxon-name-part taxon-name-part-type="species" reg="durissus">durissus</tp:taxon-name-part></tp:taxon-name></italic>. Photographs by Mário Sacramento, Frederico de Alcântara Menezes, Arthur Diesel Abegg, and Leonardo Chaves.</p></caption><graphic xmlns:xlink="http://www.w3.org/1999/xlink" xlink:href="zookeys-797-117-g004.jpg" position="float" orientation="portrait" xlink:type="simple" id="oo_243441.jpg"><uri content-type="original_file" xlink:type="simple">https://binary.pensoft.net/fig/243441</uri></graphic></fig></tp:treatment-sec><ref-list><ref id="B103"><mixed-citation xmlns:xlink="http://www.w3.org/1999/xlink" xlink:type="simple"><person-group><name name-style="western"><surname>Marques</surname><given-names>OAV</given-names></name><name name-style="western"><surname>Eterovic</surname><given-names>A</given-names></name><name name-style="western"><surname>Sazima</surname><given-names>I</given-names></name></person-group> (<year>2001</year>) <tp:taxon-name><tp:taxon-name-part taxon-name-part-type="suborder">Serpentes</tp:taxon-name-part></tp:taxon-name> da Mata Atlântica: guia ilustrado para a Serra do Mar. Holos Editora, São Paulo.</mixed-citation></ref><ref id="B27"><mixed-citation xmlns:xlink="http://www.w3.org/1999/xlink" xlink:type="simple"><person-group><name name-style="western"><surname>Bizerra</surname><given-names>AF</given-names></name><name name-style="western"><surname>Marques</surname><given-names>OAV</given-names></name><name name-style="western"><surname>Sazima</surname><given-names>I</given-names></name></person-group> (<year>2005</year>) <article-title>Reproduction and feeding of the colubrid snake <italic><tp:taxon-name><tp:taxon-name-part taxon-name-part-type="genus">Tomodon</tp:taxon-name-part><tp:taxon-name-part taxon-name-part-type="species">dorsatus</tp:taxon-name-part></tp:taxon-name></italic> from southeastern Brazil.</article-title><source><tp:taxon-name><tp:taxon-name-part taxon-name-part-type="class">Amphibia</tp:taxon-name-part></tp:taxon-name>-<tp:taxon-name><tp:taxon-name-part taxon-name-part-type="class">Reptilia</tp:taxon-name-part></tp:taxon-name></source><volume>26</volume>: <fpage>33</fpage>–<lpage>38</lpage>. <ext-link xlink:type="simple" ext-link-type="doi" xlink:href="10.1163/1568538053693350">https://doi.org/10.1163/1568538053693350</ext-link></mixed-citation></ref><ref id="B22"><mixed-citation xmlns:xlink="http://www.w3.org/1999/xlink" xlink:type="simple"><person-group><name name-style="western"><surname>Bérnils</surname><given-names>RS</given-names></name></person-group> (<year>2009</year>) Composição e Padrões de Distribuição de <tp:taxon-name><tp:taxon-name-part taxon-name-part-type="superfamily">Caenophidia</tp:taxon-name-part></tp:taxon-name> (<tp:taxon-name><tp:taxon-name-part taxon-name-part-type="order">Squamata</tp:taxon-name-part></tp:taxon-name>, <tp:taxon-name><tp:taxon-name-part taxon-name-part-type="suborder">Serpentes</tp:taxon-name-part></tp:taxon-name>) das Serras Atlânticas e Planaltos do Sudeste da América do Sul [master’s thesis]. Rio de Janeiro (RJ): Universidade Federal do Rio de Janeiro.</mixed-citation></ref><ref id="B173"><mixed-citation xmlns:xlink="http://www.w3.org/1999/xlink" xlink:type="simple"><person-group><name name-style="western"><surname>Wallach</surname><given-names>V</given-names></name><name name-style="western"><surname>Williams</surname><given-names>KL</given-names></name><name name-style="western"><surname>Boundy</surname><given-names>J</given-names></name></person-group> (<year>2014</year>) Snakes of the World: A Catalogue of Living and Extinct Species. CRC press, 1237 pp. <ext-link xlink:type="simple" ext-link-type="doi" xlink:href="10.1201/b16901">https://doi.org/10.1201/b16901</ext-link></mixed-citation></ref></ref-list></tp:taxon-treatment>
