# Supplementary material for: Composition and natural history of the snakes from the Parque Estadual da Serra do Papagaio, southern Minas Gerais, Serra da Mantiqueira, Brazil
Source: Zookeys. 2018 Nov 19;797:117–60. doi: 10.3897/zookeys.797.24549 (PMC6255884; doi:10.3897/zookeys.797.24549)
Supplement: XML Treatment for Bothrops fonsecai [file zookeys.797.24549-treatment21.xml]

<!DOCTYPE tp:taxon-treatment
  PUBLIC "-//TaxonX//DTD Taxonomic Treatment Publishing DTD v0 20100105//EN" "tax-treatment-NSO.dtd">
<tp:taxon-treatment xmlns:tp="http://www.plazi.org/taxpub"><tp:treatment-meta><kwd-group><label>Taxon classification</label><kwd><named-content xmlns:xlink="http://www.w3.org/1999/xlink" content-type="kingdom">Animalia</named-content></kwd><kwd><named-content xmlns:xlink="http://www.w3.org/1999/xlink" content-type="order">Squamata</named-content></kwd><kwd><named-content xmlns:xlink="http://www.w3.org/1999/xlink" content-type="family">Viperidae</named-content></kwd></kwd-group><mixed-citation publication-type="journal"><person-group><name><surname>Menezes</surname><given-names>Frederico de Alcântara</given-names></name><name><surname>Abegg</surname><given-names>Arthur Diesel</given-names></name><name><surname>da Silva</surname><given-names>Bruno Rocha</given-names></name><name><surname>Franco</surname><given-names>Francisco Luís</given-names></name><name><surname>Feio</surname><given-names>Renato Neves</given-names></name></person-group><article-title>Composition and natural history of the snakes from the Parque Estadual <abbrev xmlns:xlink="http://www.w3.org/1999/xlink" xlink:title="disturbed areas" id="ABBRID0E6" xlink:type="simple">da</abbrev> Serra do Papagaio, southern Minas Gerais, Serra <abbrev xmlns:xlink="http://www.w3.org/1999/xlink" xlink:title="disturbed areas" id="ABBRID0EDB" xlink:type="simple">da</abbrev> Mantiqueira, Brazil</article-title><source>Zookeys</source><day>19</day><month>11</month><year>2018</year><volume>797</volume><fpage>117</fpage><lpage>160</lpage><pub-id pub-id-type="doi">10.3897/zookeys.797.24549</pub-id></mixed-citation></tp:treatment-meta><tp:nomenclature><tp:taxon-name><object-id xmlns:xlink="http://www.w3.org/1999/xlink" content-type="arpha" xlink:type="simple">11AF9127-5AE3-5B6F-8065-456D985CD825</object-id>
                <tp:taxon-name-part taxon-name-part-type="genus" reg="Bothrops">Bothrops</tp:taxon-name-part>
                <tp:taxon-name-part taxon-name-part-type="species" reg="fonsecai">fonsecai</tp:taxon-name-part>
              </tp:taxon-name><tp:taxon-authority>Hoge &amp; Belluomini, 1959</tp:taxon-authority><xref ref-type="fig" rid="F4">Figure 4 I</xref></tp:nomenclature><tp:treatment-sec sec-type="natural history" id="SECID0EFOBI"><title>Natural history notes.</title><p>Species of medium size (<italic>n</italic> = 7), nocturnal and terrestrial (<xref ref-type="bibr" rid="B103">Marques et al. 2001</xref>). We collected twelve specimens of <italic><tp:taxon-name><tp:taxon-name-part taxon-name-part-type="genus" reg="Bothrops">B.</tp:taxon-name-part><tp:taxon-name-part taxon-name-part-type="species" reg="fonsecai">fonsecai</tp:taxon-name-part></tp:taxon-name></italic>, (seven during fieldwork and five outside of designated fieldwork periods. Individuals were more frequently observed in February and March. All observations occurred during the day. Ten adults were observed. Seven were at rest, five in open areas (at 9:00, 9:30, 10:00, 14:00, 14:10 h) and two at a forest edge (9:00 and 11:30 h). Three were found moving, two in open areas (10:00 and 14:00 h) and one entering a forested area (14:50 h). In November, we found an adult female, at rest at 9:00 h, 50 m away from a forested area. This female was about to shed. We found the same individual again at 14:00 h at the same place, with the skin-shed next to it. At 17:00 h, it had already retreated under the bush (goat’s beard), remaining coiled in a stalking position. All individuals found in open areas were at most 100 m from a forested area. Two juveniles were found in forested areas, one coiled on the ground in the light-shade mosaics made by the sunlight (12:40 h) and another stretched over the first branches of a bromeliad (<italic><tp:taxon-name><tp:taxon-name-part taxon-name-part-type="genus" reg="Vriesea">Vriesea</tp:taxon-name-part><tp:taxon-name-part taxon-name-part-type="species" reg="sceptrum">sceptrum</tp:taxon-name-part></tp:taxon-name></italic> Mez)(9:30 h). This individual (SVL = 263 mm; TL = 38 mm; M = 18 g) was collected and contained a freshly ingested rodent (M = 6 g). <italic><tp:taxon-name><tp:taxon-name-part taxon-name-part-type="genus" reg="Bothrops">B.</tp:taxon-name-part><tp:taxon-name-part taxon-name-part-type="species" reg="fonsecai">fonsecai</tp:taxon-name-part></tp:taxon-name></italic> preys exclusively on rodents (<xref ref-type="bibr" rid="B111">Martins et al. 2001</xref>). In <abbrev xmlns:xlink="http://www.w3.org/1999/xlink" xlink:title="Parque Estadual da Serra do Papagaio" id="ABBRID0EWPBI" xlink:type="simple">PESP</abbrev>, <italic><tp:taxon-name><tp:taxon-name-part taxon-name-part-type="genus" reg="Bothrops">B.</tp:taxon-name-part><tp:taxon-name-part taxon-name-part-type="species" reg="fonsecai">fonsecai</tp:taxon-name-part></tp:taxon-name></italic> can often be found among ferns (<italic><tp:taxon-name><tp:taxon-name-part taxon-name-part-type="genus" reg="Pteridium">Pteridium</tp:taxon-name-part><tp:taxon-name-part taxon-name-part-type="species" reg="arachnoides">arachnoides</tp:taxon-name-part></tp:taxon-name></italic> (Kaulf.)) growing near forested areas (Frederico Menezes, pers. obs.), and occasionally in swamp areas. Only juveniles were found within a forest (about 150 m inside). This difference in habitat use may be related to milder temperatures and protection against visually oriented predators. The reproductive cycle has been described by <xref ref-type="bibr" rid="B117">Menezes et al. (in press)</xref>. We observed the following defensive tactic behaviors: tail vibrating (against the substrate and its own body), cloacal discharge, hiding the head under the body coils and striking.</p></tp:treatment-sec><tp:treatment-sec sec-type="Altitudinal variation" id="SECID0EUQBI"><title>Altitudinal variation.</title><p>This species is found at a minimum of 400 m a.s.l. in Barra Mansa, RJ and a maximum of 1730 m a.s.l. in Campos do Jordão, SP (<xref ref-type="bibr" rid="B22">Bérnils 2009</xref>). The maximum altitudinal record for this study area is 2175 m a.s.l. in Itamonte, MG. Most of the toponyms where this species can be found (about 65%) are located at altitudes above 800 m a.s.l.</p></tp:treatment-sec><tp:treatment-sec sec-type="distribution" id="SECID0E5QBI"><title>Distribution and habitat.</title><p>Southeastern Brazil (Minas Gerais, Rio de Janeiro, and São Paulo) (<xref ref-type="bibr" rid="B131">Peters and Orejas-Miranda 1970</xref>, <xref ref-type="bibr" rid="B173">Wallach et al. 2014</xref>). It occurs in mixed ombrophilous forests and adjacent natural fields (<xref ref-type="bibr" rid="B33">Campbell and Lamar 2004</xref>, <xref ref-type="bibr" rid="B22">Bérnils 2009</xref>).</p></tp:treatment-sec><tp:treatment-sec><!--Section generated to contain objects referenced in tp:taxon-treatment.--><fig id="F4" position="float" orientation="portrait"><object-id xmlns:xlink="http://www.w3.org/1999/xlink" content-type="doi" xlink:type="simple">10.3897/zookeys.797.24549.figure4</object-id><object-id xmlns:xlink="http://www.w3.org/1999/xlink" content-type="zenodo_dep_id" xlink:type="simple">1560761</object-id><object-id xmlns:xlink="http://www.w3.org/1999/xlink" content-type="arpha" xlink:type="simple">7A21C54D-73FF-56E7-8DF6-4DEC46A49CDA</object-id><label>Figure 4.</label><caption><p>Snakes from the Serra do Papagaio. <bold>A</bold><italic><tp:taxon-name><tp:taxon-name-part taxon-name-part-type="genus" reg="Chironius">Chironius</tp:taxon-name-part><tp:taxon-name-part taxon-name-part-type="species" reg="brazili">brazili</tp:taxon-name-part></tp:taxon-name></italic><bold>B</bold><italic><tp:taxon-name><tp:taxon-name-part taxon-name-part-type="genus" reg="Apostolepis">Apostolepis</tp:taxon-name-part><tp:taxon-name-part taxon-name-part-type="species" reg="assimilis">assimilis</tp:taxon-name-part></tp:taxon-name></italic><bold>C</bold><italic><tp:taxon-name><tp:taxon-name-part taxon-name-part-type="genus" reg="Gomesophis">Gomesophis</tp:taxon-name-part><tp:taxon-name-part taxon-name-part-type="species" reg="brasiliensis">brasiliensis</tp:taxon-name-part></tp:taxon-name></italic><bold>D</bold><italic><tp:taxon-name><tp:taxon-name-part taxon-name-part-type="genus" reg="Philodryas">Philodryas</tp:taxon-name-part><tp:taxon-name-part taxon-name-part-type="species" reg="aestiva">aestiva</tp:taxon-name-part></tp:taxon-name></italic><bold>E</bold><italic><tp:taxon-name><tp:taxon-name-part taxon-name-part-type="genus" reg="Philodryas">Philodryas</tp:taxon-name-part><tp:taxon-name-part taxon-name-part-type="species" reg="patagoniensis">patagoniensis</tp:taxon-name-part></tp:taxon-name></italic><bold>F</bold><italic><tp:taxon-name><tp:taxon-name-part taxon-name-part-type="genus" reg="Thamnodynastes">Thamnodynastes</tp:taxon-name-part><tp:taxon-name-part taxon-name-part-type="species" reg="strigatus">strigatus</tp:taxon-name-part></tp:taxon-name></italic><bold>G</bold><italic><tp:taxon-name><tp:taxon-name-part taxon-name-part-type="genus" reg="Tomodon">Tomodon</tp:taxon-name-part><tp:taxon-name-part taxon-name-part-type="species" reg="dorsatus">dorsatus</tp:taxon-name-part></tp:taxon-name></italic><bold>H</bold><italic><tp:taxon-name><tp:taxon-name-part taxon-name-part-type="genus" reg="Xenodon">Xenodon</tp:taxon-name-part><tp:taxon-name-part taxon-name-part-type="species" reg="merremii">merremii</tp:taxon-name-part></tp:taxon-name></italic><bold>I</bold><italic><tp:taxon-name><tp:taxon-name-part taxon-name-part-type="genus" reg="Bothrops">Bothrops</tp:taxon-name-part><tp:taxon-name-part taxon-name-part-type="species" reg="fonsecai">fonsecai</tp:taxon-name-part></tp:taxon-name></italic><bold>J</bold><italic><tp:taxon-name><tp:taxon-name-part taxon-name-part-type="genus" reg="Bothrops">Bothrops</tp:taxon-name-part><tp:taxon-name-part taxon-name-part-type="species" reg="jararaca">jararaca</tp:taxon-name-part></tp:taxon-name></italic><bold>K</bold><italic><tp:taxon-name><tp:taxon-name-part taxon-name-part-type="genus" reg="Bothrops">Bothrops</tp:taxon-name-part><tp:taxon-name-part taxon-name-part-type="species" reg="neuwiedi">neuwiedi</tp:taxon-name-part></tp:taxon-name></italic><bold>L</bold><italic><tp:taxon-name><tp:taxon-name-part taxon-name-part-type="genus" reg="Crotalus">Crotalus</tp:taxon-name-part><tp:taxon-name-part taxon-name-part-type="species" reg="durissus">durissus</tp:taxon-name-part></tp:taxon-name></italic>. Photographs by Mário Sacramento, Frederico de Alcântara Menezes, Arthur Diesel Abegg, and Leonardo Chaves.</p></caption><graphic xmlns:xlink="http://www.w3.org/1999/xlink" xlink:href="zookeys-797-117-g004.jpg" position="float" orientation="portrait" xlink:type="simple" id="oo_243441.jpg"><uri content-type="original_file" xlink:type="simple">https://binary.pensoft.net/fig/243441</uri></graphic></fig></tp:treatment-sec><ref-list><ref id="B103"><mixed-citation xmlns:xlink="http://www.w3.org/1999/xlink" xlink:type="simple"><person-group><name name-style="western"><surname>Marques</surname><given-names>OAV</given-names></name><name name-style="western"><surname>Eterovic</surname><given-names>A</given-names></name><name name-style="western"><surname>Sazima</surname><given-names>I</given-names></name></person-group> (<year>2001</year>) <tp:taxon-name><tp:taxon-name-part taxon-name-part-type="suborder">Serpentes</tp:taxon-name-part></tp:taxon-name> da Mata Atlântica: guia ilustrado para a Serra do Mar. Holos Editora, São Paulo.</mixed-citation></ref><ref id="B111"><mixed-citation xmlns:xlink="http://www.w3.org/1999/xlink" xlink:type="simple"><person-group><name name-style="western"><surname>Martins</surname><given-names>M</given-names></name><name name-style="western"><surname>Araújo</surname><given-names>MS</given-names></name><name name-style="western"><surname>Sawaya</surname><given-names>RJ</given-names></name><name name-style="western"><surname>Nunes</surname><given-names>R</given-names></name></person-group> (<year>2001</year>) <article-title>Diversity and evolution of macrohabitat use body size and morphology in a monophyletic group of neotropical pitvipers (<italic><tp:taxon-name><tp:taxon-name-part taxon-name-part-type="genus">Bothrops</tp:taxon-name-part></tp:taxon-name></italic>).</article-title><source>Journal of Zoology</source><volume>254</volume>: <fpage>529</fpage>–<lpage>538</lpage>. <ext-link xlink:type="simple" ext-link-type="doi" xlink:href="10.1017/S0952836901001030">https://doi.org/10.1017/S0952836901001030</ext-link></mixed-citation></ref><ref id="B117"><mixed-citation xmlns:xlink="http://www.w3.org/1999/xlink" xlink:type="simple"><person-group><name name-style="western"><surname>Menezes</surname><given-names>FA</given-names></name><name name-style="western"><surname>Almeida-Santos</surname><given-names>SM</given-names></name><name name-style="western"><surname>Feio</surname><given-names>RN</given-names></name></person-group> (<year>in press</year>) Reproductive cycle of <italic><tp:taxon-name><tp:taxon-name-part taxon-name-part-type="genus">Bothrops</tp:taxon-name-part><tp:taxon-name-part taxon-name-part-type="species">fonsecai</tp:taxon-name-part></tp:taxon-name></italic> Hoge &amp; Belluomini, 1959. Herpetology Review.</mixed-citation></ref><ref id="B22"><mixed-citation xmlns:xlink="http://www.w3.org/1999/xlink" xlink:type="simple"><person-group><name name-style="western"><surname>Bérnils</surname><given-names>RS</given-names></name></person-group> (<year>2009</year>) Composição e Padrões de Distribuição de <tp:taxon-name><tp:taxon-name-part taxon-name-part-type="superfamily">Caenophidia</tp:taxon-name-part></tp:taxon-name> (<tp:taxon-name><tp:taxon-name-part taxon-name-part-type="order">Squamata</tp:taxon-name-part></tp:taxon-name>, <tp:taxon-name><tp:taxon-name-part taxon-name-part-type="suborder">Serpentes</tp:taxon-name-part></tp:taxon-name>) das Serras Atlânticas e Planaltos do Sudeste da América do Sul [master’s thesis]. Rio de Janeiro (RJ): Universidade Federal do Rio de Janeiro.</mixed-citation></ref><ref id="B131"><mixed-citation xmlns:xlink="http://www.w3.org/1999/xlink" xlink:type="simple"><person-group><name name-style="western"><surname>Peters</surname><given-names>JA</given-names></name><name name-style="western"><surname>Orejas-Miranda</surname><given-names>B</given-names></name></person-group> (<year>1970</year>) Catalogue of the Neotropical <tp:taxon-name><tp:taxon-name-part taxon-name-part-type="order">Squamata</tp:taxon-name-part></tp:taxon-name> Part I. Snakes. United States National Museum Bulletin 297.</mixed-citation></ref><ref id="B173"><mixed-citation xmlns:xlink="http://www.w3.org/1999/xlink" xlink:type="simple"><person-group><name name-style="western"><surname>Wallach</surname><given-names>V</given-names></name><name name-style="western"><surname>Williams</surname><given-names>KL</given-names></name><name name-style="western"><surname>Boundy</surname><given-names>J</given-names></name></person-group> (<year>2014</year>) Snakes of the World: A Catalogue of Living and Extinct Species. CRC press, 1237 pp. <ext-link xlink:type="simple" ext-link-type="doi" xlink:href="10.1201/b16901">https://doi.org/10.1201/b16901</ext-link></mixed-citation></ref><ref id="B33"><mixed-citation xmlns:xlink="http://www.w3.org/1999/xlink" xlink:type="simple"><person-group><name name-style="western"><surname>Campbell</surname><given-names>JA</given-names></name><name name-style="western"><surname>Lamar</surname><given-names>WW</given-names></name></person-group> (<year>2004</year>) The venomous reptiles of the Western Hemisphere. Vol. 2, Comstock Publishing Associates, Ithaca, 45–50.</mixed-citation></ref></ref-list></tp:taxon-treatment>
